# Supplementary material for: A three miRNAs signature predicts survival in cervical cancer using bioinformatics analysis
Source: Sci Rep. 2017 Jul 17;7:5624. doi: 10.1038/s41598-017-06032-2 (PMC5514022; doi:10.1038/s41598-017-06032-2)
Supplement: Supplementary file 2 — Table S2 [file 41598_2017_6032_MOESM2_ESM.xls]

## Sheet: Sheet1
Table S2. Data of differentially expressed miRNAs and clincal information
id	Patient ID	Diagnosis Age	American Joint Committee on Cancer Metastasis Stage Code	Neoplasm Disease Lymph Node Stage American Joint Committee on Cancer Code	American Joint Committee on Cancer Tumor Stage Code	Neoplasm American Joint Committee on Cancer Clinical Group Stage	Neoplasm Histologic Type Name	Overall Survival (Months)	Overall Survival Status	Total number of pregnancies	Patient Smoking History Category	hsa-mir-10b	hsa-mir-145	hsa-mir-140	hsa-mir-133a-1	hsa-mir-133a-2	hsa-mir-1-1	hsa-mir-1-2	hsa-mir-143	hsa-mir-139	hsa-mir-129-2	hsa-mir-129-1	hsa-mir-100	hsa-mir-133b	hsa-mir-125a	hsa-mir-141	hsa-mir-204	hsa-mir-200c	hsa-mir-1468	hsa-mir-125b-1	hsa-mir-6892	hsa-mir-96	hsa-mir-125b-2	hsa-mir-504	hsa-mir-381	hsa-mir-183	hsa-mir-99a	hsa-mir-3622a	hsa-mir-195	hsa-mir-548aw	hsa-mir-887	hsa-mir-130b	hsa-mir-182	hsa-mir-200a	hsa-mir-3926-2	hsa-mir-3934	hsa-mir-873	hsa-mir-15b	hsa-mir-429
TCGA-4J-AA1J-01A-21R-A38M-13	TCGA-4J-AA1J	31	M0	N0	T1b2	Stage IB2	Cervical Squamous Cell Carcinoma	17.81	LIVING	4	1	193574	9823.92	4377.5	235.318	195.24	193.174	189.071	895279	239.475	38.0044	35.9475	14287.8	53.4045	1919.98	10021.3	18.5082	43388.5	5.14757	1522.21	11.3026	125.398	1685.63	1.03245	580.694	36577.1	5562.58	0.00352381	227.146	1.02951	22.6035	210.706	104106	6312.89	3.08416	20.5604	5.12693	1578.74	682.48
TCGA-BI-A20A-01A-11R-A14X-13	TCGA-BI-A20A	49	M0	N0	T1b1	Stage IB1	Cervical Squamous Cell Carcinoma	23.65	LIVING	2	NA	427744	14734.2	6492.34	161.119	143.184	146.019	186.233	1.51325e+06	118.309	13.5036	20.8249	55125.6	88.2598	4558.66	8822.8	197.813	81311.2	19.4782	4251.7	14.8009	70.4749	5100.25	0.0665332	400.904	53602.3	21611.1	0.0540547	597.941	0.0495319	16.4319	110.884	113950	3520.25	4.41656	12.1036	0.0735584	2653.55	510.487
TCGA-C5-A0TN-01A-21R-A14X-13	TCGA-C5-A0TN	21	MX	N1	T1b	Stage IB2	Cervical Squamous Cell Carcinoma	11.43	DECEASED	4	1	137002	1017.29	1615.4	5.0474	0.394503	4.00849	5.56456	275159	94.9904	1.9307	1.9309	10935.6	2.96927	3183.28	4945.23	0.906662	61991.9	10.2769	614.057	15.251	29.4638	626.006	0.40919	97.5567	24499.6	728.377	3.38207	54.4124	0	1.41339	137.594	46894.3	1744.78	5.34914	31.2034	0	1862.82	179.118
TCGA-C5-A1BE-01B-11R-A13X-13	TCGA-C5-A1BE	64	MX	N1	T1b	Stage IB2	Cervical Squamous Cell Carcinoma	68.79	DECEASED	6	3	141017	6531.75	3067.67	52.3123	46.0752	27.9613	34.8299	1.24734e+06	92.1419	4.87644	3.00101	13013	38.9737	2410.27	7413.46	16.7195	39841.8	14.8991	1972.22	11.2633	69.6907	2629.67	7.99765	123.914	22224.3	13388.3	0	371.619	0.567013	9.91049	184.396	56666	5739.07	3.10945	18.6285	1.82659	1554.04	1026.3
TCGA-C5-A1BF-01B-11R-A13X-13	TCGA-C5-A1BF	46	MX	N0	TX	Stage IB	Cervical Squamous Cell Carcinoma	18.73	DECEASED	5	2	215751	5532.55	7033.87	34.6469	20.2813	30.3164	17.4053	733648	90.7949	22.9159	21.4689	158164	28.5899	8723.62	1825.59	30.2999	15290.4	15.892	1369.17	21.2576	15.9745	1516.02	0.0597212	177.137	15837.4	3665.41	0.0486699	100.876	0.0446471	20.0653	295.08	28428.4	816.406	5.61519	14.4989	1.50662	1811.12	110.991
TCGA-C5-A1BI-01B-11R-A13X-13	TCGA-C5-A1BI	31	NA	NA	NA	Stage IIIB	Cervical Squamous Cell Carcinoma	36.53	LIVING	3	2	177833	8374.56	4548.09	33.7467	11.9088	13.8941	17.8646	1.05464e+06	79.4061	0	0	21635.7	9.92464	2087.44	1518.68	3.96812	15512.3	13.8951	2151.96	27.802	30.7682	2227.39	3.97319	222.342	24112.2	5837.48	0	424.839	0.992095	13.8962	142.933	53470.4	1989.17	3.97111	5.95329	0	2161.88	220.355
TCGA-C5-A1BJ-01A-11R-A13X-13	TCGA-C5-A1BJ	34	NA	NA	NA	Stage IIB	Cervical Squamous Cell Carcinoma	144.05	LIVING	0	4	195985	4142.34	5148.06	8.47013	4.16717	13.3227	16.0184	868051	197.183	0.411646	4.71667	26558.3	2.0123	2357.97	4093.84	8.47091	27549.2	13.3814	2199.67	28.6188	35.4003	2495.91	1.57524	179.831	31176.8	8390.44	2.87603	315.811	0	6.89034	139.397	61369.1	4361.54	0.96515	9.01982	2.70252	1561.33	334.873
TCGA-C5-A1BK-01B-11R-A13X-13	TCGA-C5-A1BK	36	MX	N0	T1b	Stage IB	Cervical Squamous Cell Carcinoma	176.91	LIVING	4	1	115166	4164.35	5114.13	24.9042	9.88309	16.1441	17.3942	557098	161.922	7.41257	4.89672	26998.5	13.7272	1686.07	3856.73	4.88348	17157.2	27.5734	1155.9	13.8615	41.7701	1226.54	1.19506	106.808	38180.1	3702.31	0	299.599	0.569536	3.63865	159.354	105308	7521.08	1.16483	17.4332	0	2540.17	812.7
TCGA-C5-A1BL-01A-11R-A13X-13	TCGA-C5-A1BL	32	NA	NA	NA	Stage IB	Cervical Squamous Cell Carcinoma	173.16	LIVING	1	4	140219	2925.72	3612.08	17.6535	2.61951	12.3463	15.0002	340492	69.84	15.9218	18.5932	11556.2	3.50276	1115.26	7416.08	3.50241	26015.2	23.0011	1794.53	14.1862	59.2247	2487.95	0	68.9511	38692.9	10928.3	0.870561	143.265	0	2.61821	165.371	59197.9	4917.51	0	17.6671	4.45912	2815.21	288.294
TCGA-C5-A1BM-01A-11R-A13X-13	TCGA-C5-A1BM	78	MX	N1	T2	Stage IB	Cervical Squamous Cell Carcinoma	82.79	DECEASED	3	4	122442	3190.1	3359.48	29.5868	23.7024	32.4967	35.4426	462866	36.9868	7.47851	4.55279	9662.86	17.6554	1821.26	9024.79	11.9317	81720.5	8.96337	3173.65	13.1519	79.6815	4396.49	2.88432	72.3436	49847.4	15106.8	0.0518836	84.1113	0.0475636	6.01551	135.664	121011	13851.5	1.56259	10.4465	21.716	2180.71	1523.42
TCGA-C5-A1BN-01B-11R-A14X-13	TCGA-C5-A1BN	26	NA	NA	NA	Stage IB2	Cervical Squamous Cell Carcinoma	5.45	DECEASED	2	2	160174	2571.16	1837.98	0.319395	9.82439	2.73814	5.11112	429522	173.85	85.198	93.5482	16872.3	0.288722	1118.94	2336.2	2.74077	40667	14.3171	618.439	13.7529	33.33	557.353	0.150321	108.451	61065.7	1520.8	0.117864	148.204	0.106667	9.62362	160.045	84106.6	3407.7	2.48775	48.7823	0.169695	992.033	451.554
TCGA-C5-A1BQ-01C-11R-A214-13	TCGA-C5-A1BQ	65	NA	NA	NA	Stage IIIB	Cervical Squamous Cell Carcinoma	19.84	DECEASED	10	4	87008.6	2917.93	2861.86	46.2129	26.4729	15.8486	20.4013	231989	37.0705	1.44382	0	11868.3	18.2135	1699.65	12426.4	0	44457.6	12.8415	8478.52	4.49418	62.8556	13332.3	0.708947	146.268	13672.6	87928.4	0	129.598	0.729184	10.5803	112.896	33176	7860.93	0.697926	17.39	18.2363	1206.11	1053.78
TCGA-C5-A1M5-01A-11R-A13X-13	TCGA-C5-A1M5	53	M0	N0	T1b	Stage IB	Cervical Squamous Cell Carcinoma	67.41	DECEASED	4	1	184970	3357.52	4225.57	25.5905	10.2056	42.707	50.4022	606080	119.587	0.813002	1.66487	30089.1	3.37306	1497.62	7514.76	6.78844	47761.9	8.50434	3430.23	10.2612	30.7093	4289.71	5.22384	203.32	19122.7	22282.2	1.71779	232.399	0	8.51444	98.208	51753.4	4780.01	4.29287	13.6337	0	3975.3	426.274
TCGA-C5-A1M6-01A-11R-A13X-13	TCGA-C5-A1M6	55	NA	NA	NA	Stage IIB	Cervical Squamous Cell Carcinoma	31.37	DECEASED	1	1	58324.6	5001.43	2902.96	26.0075	5.64199	26.0153	13.7855	733083	29.255	14.6522	10.5622	5607.25	4.83192	3451.04	11939.4	0	32210.6	17.0818	1171.74	10.6013	325.029	1314.25	0	95.2212	98767.3	4232.71	0	140.034	0.794392	12.1987	315.163	194979	8505.42	2.42352	48.9384	8.3477	28901.2	749.129
TCGA-C5-A1M7-01A-11R-A13X-13	TCGA-C5-A1M7	37	MX	N0	T1b	Stage IB	Cervical Squamous Cell Carcinoma	46.29	LIVING	5	2	102965	4532.1	3905.02	4.11724	2.30643	2.90808	7.74328	542618	91.9243	2.90524	1.69578	10368.2	0	2142.23	5682.84	2.90702	36100.6	11.4145	1046.53	26.4893	61.6322	1117.96	0	95.5322	33353	3256.01	0	257.957	3.26913	10.845	139.14	56223.9	9160.62	1.1192	16.2612	0	1857.12	973.963
TCGA-C5-A1M8-01A-21R-A13X-13	TCGA-C5-A1M8	43	MX	N0	T1b	Stage IB1	Cervical Squamous Cell Carcinoma	30.19	LIVING	1	1	98936.4	5096.66	2283.83	38.6043	36.1924	21.7464	28.9695	433639	92.8422	12.0746	7.27699	19393.4	7.28137	2439.27	4495.3	2.47077	17691.8	12.094	10268.6	8.4445	84.4093	14710.7	0.0295918	156.708	55322.8	66017.7	0.0244549	306.035	1.21001	7.27818	220.558	140667	4419.37	0.0350377	15.7117	0.0324062	4580.72	490.555
TCGA-C5-A1M9-01A-11R-A13X-13	TCGA-C5-A1M9	46	M0	N1	T3b	Stage IB1	Endocervical Type of Adenocarcinoma	34.99	DECEASED	1	1	35540.6	1810.48	1630.48	5.41592	1.93466	3.68065	3.6796	436425	38.3064	5.39204	17.2255	3610.35	0.161037	3130.73	4963.67	12.3354	32458.3	3.68309	256.369	25.2032	36.5762	261.559	0.0926524	78.0995	40851.7	801.515	0.0744125	48.6881	0.0679068	7.0927	199.106	68247.8	5628.18	0.113222	34.5279	0.103116	1915.92	630.115
TCGA-C5-A1ME-01A-11R-A13X-13	TCGA-C5-A1ME	40	M0	N0	T1b1	Stage IB1	Endocervical Type of Adenocarcinoma	57.69	LIVING	1	4	276600	4304.24	4039.18	11.2438	3.0461	6.82594	7.45698	277252	94.6046	11.3123	8.76917	8927.94	3.67518	5579.57	24109.3	9.35177	197210	15.0959	913.28	3.69351	84.4977	967.562	3.24348	108.473	42716.9	2717.31	0	437.116	0.576933	6.2175	274.601	113516	11313.5	2.48958	29.0401	0	2507.22	1864.79
TCGA-C5-A1MF-01A-11R-A13X-13	TCGA-C5-A1MF	49	MX	N0	T1b2	Stage IB2	Cervical Squamous Cell Carcinoma	53.12	LIVING	2	4	364122	4643.25	2851.43	76.4952	76.5	56.9044	69.9694	648214	291.985	39.24	48.6085	45092.3	39.2367	3657.35	15182.5	0.914461	116061	9.31037	914.083	11.201	181.893	1073.59	0	75.5328	126737	4300.93	0	82.9973	0	14.9248	110.047	398750	1888.81	7.50588	14.9087	0.918543	4426.89	207.983
TCGA-C5-A1MI-01A-11R-A14X-13	TCGA-C5-A1MI	50	M0	N1	T1b1	Stage IB1	Cervical Squamous Cell Carcinoma	35.58	DECEASED	7	2	151593	1803.19	2901.47	1.33753	1.33789	17.7906	20.3199	357795	82.3119	2.61059	10.1602	14513.5	1.34224	2510.46	6226.79	8.94088	78931.7	12.705	588.466	12.6007	206.206	675.774	0.0376717	106.359	156260	2762.31	0.0310141	250.488	0.0285562	2.61026	167.071	240306	8003.28	2.55486	11.4598	0.0413413	2916.59	874.381
TCGA-C5-A1MK-01A-11R-A14X-13	TCGA-C5-A1MK	79	NA	NA	NA	Stage IIIB	Cervical Squamous Cell Carcinoma	2.43	DECEASED	5	1	427571	3402.4	2909.09	21.1895	29.6548	36.001	33.8864	415223	41.3045	6.36694	5.30887	20213.2	6.36718	1357.16	4321.28	13.7794	51155.5	58.1583	1518.06	15.8553	43.4216	1794.36	1.0681	283.703	42379.5	5108.89	0.00734367	218.07	2.10467	7.42362	170.447	100163	3796.21	0.010308	9.54451	0.00958231	1228.01	417.111
TCGA-C5-A1ML-01A-11R-A14X-13	TCGA-C5-A1ML	49	NA	NA	NA	Stage IB2	Cervical Squamous Cell Carcinoma	20.89	DECEASED	2	2	282122	2876.97	1921.27	2.90526	11.2867	14.0719	12.6801	594742	82.4121	38.7004	40.0131	11022	8.45765	2678.78	4835.8	22.4148	78647.5	7.08828	1245.98	13.8434	202.242	1573.84	2.74763	140.997	141823	7828.38	1.404	259.419	0.0407157	16.7129	316.647	258945	6802.94	0.0650718	30.678	0.0598223	2535.05	899.934
TCGA-C5-A1MP-01A-11R-A14X-13	TCGA-C5-A1MP	34	MX	N1	T1b2	Stage IB2	Cervical Squamous Cell Carcinoma	3.58	LIVING	3	1	192798	3933.11	6012.61	15.3451	8.50403	15.3471	16.2018	537260	147.912	3.3762	1.66646	23943.4	3.37603	1609.13	5369.56	14.493	32844.3	7.65471	10597.6	15.4464	41.8509	14398.4	4.34298	406.2	17199.8	64039.9	0	281.347	0	5.08988	93.1564	41627.2	3073.79	0	3.37503	6.95771	3175.6	397.547
TCGA-C5-A2LS-01A-22R-A22V-13	TCGA-C5-A2LS	37	M0	N0	T1b2	Stage IB2	Endocervical Adenocarcinoma of the Usual Type	44.19	LIVING	3	2	77400.5	7689.43	2707.2	12.7472	19.4687	13.2681	19.9894	324298	95.8866	44.9714	57.2254	18824.6	2.94673	2269.6	9783.6	5.00773	39015.3	12.287	1874.83	10.3556	226.673	1933.13	3.21027	230.669	41830	7857.12	0	369.792	0.433362	17.075	322.106	99570.9	19476.3	4.1962	19.013	0	3392.72	3165.12
TCGA-C5-A2LT-01A-11R-A18L-13	TCGA-C5-A2LT	38	M0	N0	T1b	Stage IB	Cervical Squamous Cell Carcinoma	73.13	LIVING	2	2	105698	6841.71	3053.4	23.6714	5.83499	17.7279	19.7094	479950	430.818	25.8817	30.6077	9438.23	6.51257	5145.12	9759.16	3.85593	51411	55.1452	776.303	1.2199	139.94	809.971	0.587062	81.1037	23738.3	648.219	1.31079	52.0501	1.3268	7.84864	80.4423	66125	2148.87	0	9.14285	0	1488.69	261.993
TCGA-C5-A2LV-01A-11R-A18L-13	TCGA-C5-A2LV	36	MX	N1	T1b	Stage IB	Cervical Squamous Cell Carcinoma	73.39	LIVING	6	2	78271.6	7942.18	3237.07	33.1675	17.2539	2.80668	6.41372	630011	123.495	10.7944	6.43315	12629.8	11.5199	5801.82	4442.74	6.41339	17390.5	11.4979	531.605	10.8637	120.605	587.953	0.664729	53.3692	22387.4	1017.06	0	95.2901	2.24391	14.4463	294.77	43002.1	2384.59	0	14.3826	0	4171.3	505.613
TCGA-C5-A2LX-01A-11R-A18L-13	TCGA-C5-A2LX	54	MX	N1	T2	Stage IB1	Cervical Squamous Cell Carcinoma	82.98	LIVING	4	2	117452	7486.74	2704.96	40.2904	29.7958	25.7633	32.2218	342650	49.9437	1.55491	3.16769	13323.3	16.131	3045.34	9677.18	43.5518	51675.7	59.9092	2686.47	13.7641	198.425	2827.6	1.59624	78.9786	42680.8	12266.1	9.34398	161.284	2.48602	13.704	270.992	126446	3145.29	10.7204	23.3701	6.59524	4046.27	395.934
TCGA-C5-A2LY-01A-31R-A18L-13	TCGA-C5-A2LY	30	M0	N0	T1b1	Stage IB1	Cervical Squamous Cell Carcinoma	78.29	LIVING	1	1	82384	4638.2	2609.7	84.4133	22.7795	13.7391	15.248	104996	89.1652	1.65782	1.65763	3883.61	18.0767	1661.87	3486.65	3.17119	15330.2	16.6586	643.123	6.11675	54.4863	646.144	0.0680203	39.4066	11030.2	665.762	0.055226	48.4585	1.4915	7.65854	120.873	36212.9	2217.33	3.03681	18.2037	0.0752311	2778.61	294.476
TCGA-C5-A2LZ-01A-11R-A214-13	TCGA-C5-A2LZ	65	NA	NA	NA	Stage IIIB	Cervical Squamous Cell Carcinoma	100.07	DECEASED	5	2	142519	5093.11	2930.74	39.9939	35.4465	18.1607	16.3405	247128	100.917	4.5202	0	17319.9	9.07464	2218.74	11385.7	6.33652	44436	9.98035	3306.33	7.26543	22.7039	4082.9	0	85.4498	7648.3	22404.9	0	149.119	0.901496	8.16503	158.205	21089.9	9308.76	1.80313	19.9913	9.20879	2527.01	1103.92
TCGA-C5-A2M1-01A-11R-A18L-13	TCGA-C5-A2M1	37	MX	N0	T1b1	Stage IB1	Endocervical Type of Adenocarcinoma	38.4	LIVING	2	1	70973.9	1654.68	1960.26	8.18042	8.18033	4.06399	9.00394	142335	44.4224	2.41704	2.41731	1772.46	4.8909	2607.69	6846.22	1.5969	31812.2	24.7263	352.469	3.24768	191.932	433.188	0.789321	38.6549	38926.1	993.277	0	53.483	0	6.54541	144.926	116290	16760.7	0	13.9596	0	1494.08	1579
TCGA-C5-A2M2-01A-21R-A18L-13	TCGA-C5-A2M2	56	NA	NA	NA	Stage IB2	Endocervical Type of Adenocarcinoma	33.21	DECEASED	1	4	35422.1	1756.83	2121.48	10.0662	5.80627	7.22728	4.38485	85490.7	19.9996	15.608	8.59278	1152.33	0.0937905	3367.22	20342.3	0.0993586	101475	5.80028	434.343	4.35222	144.759	458.466	2.78958	52.6366	37175.8	1184.98	1.42654	39.8659	1.41134	7.19191	336.215	119630	41992.1	2.86149	35.4177	0.0630977	5715.32	4467.49
TCGA-C5-A3HD-01B-11R-A214-13	TCGA-C5-A3HD	51	NA	NA	NA	Stage IIB	Cervical Squamous Cell Carcinoma	51.97	LIVING	2	4	100349	2474.71	1108.9	0.0829121	1.44051	0.082401	0.0825858	38938.4	52.5838	1.44606	6.80953	5892.6	0.0776565	4139.08	6850.64	9.52763	70248.3	4.14268	783.256	2.78544	28.3696	781.914	0.0480686	43.1717	25731.1	526.244	1.35645	25.678	0.0361977	0.0770541	544.72	39242.5	7371.36	0.0574472	57.6449	0.052893	1839.52	757.646
TCGA-C5-A3HE-01A-21R-A22V-13	TCGA-C5-A3HE	44	M0	N0	T1b2	Stage IB2	Cervical Squamous Cell Carcinoma	18	LIVING	1	1	135661	2305.77	2661.01	17.1441	28.9014	23.477	25.2847	191755	65.9564	10.8322	3.58701	1795.08	10.8313	1087.34	9055.98	0.87778	42994.9	3.5857	286.499	6.31299	67.7649	377.791	0	94.8803	33385.7	1146.99	0.892699	55.107	0	3.58685	74.9925	43901.5	5883.35	0	14.4395	0.883269	1678.49	753.82
TCGA-C5-A3HF-01A-11R-A214-13	TCGA-C5-A3HF	24	NA	NA	NA	Stage IB2	Mucinous Adenocarcinoma of Endocervical Type	17.84	DECEASED	1	2	116916	10896.5	6890.47	25.1162	33.2054	14.3372	17.9303	464596	195.777	3.56131	6.26056	57298.6	5.35928	4252.1	7533.4	14.3382	52792.3	11.6522	3769.89	9.88224	46.6651	4085.99	1.79038	657.459	14671.7	19321.7	0.886027	287.395	1.81026	23.3834	141.863	33680.8	11694.8	0	31.4361	0	1346.99	633.075
TCGA-C5-A3HL-01A-11R-A214-13	TCGA-C5-A3HL	76	MX	N0	T1b2	Stage IB2	Cervical Squamous Cell Carcinoma	20.4	LIVING	5	1	127636	12603.5	3894.37	47.0938	65.2316	28.969	30.7803	343640	128.624	7.22418	0.87901	30942.2	12.6724	2889.75	7365.69	122.407	54329.2	20.8344	4796.7	12.702	77.8821	5416.32	0.888606	307.108	27166.4	31388.9	0	200.202	0	23.5861	240.962	62583.6	6573.05	3.62817	10.8444	6.40658	4059.28	499.115
TCGA-C5-A7CH-01A-11R-A342-13	TCGA-C5-A7CH	43	NA	NA	NA	Stage IIB	Cervical Squamous Cell Carcinoma	154.2	LIVING	9	1	103508	6905.7	3118.21	51.142	29.6752	33.5356	37.4532	223127	151.235	13.8017	8.04898	7587.27	8.07212	1971.55	5931.98	4.2204	42239	8.11372	457.808	2.22749	86.6147	487.261	0.116078	170.976	41858	524.548	0.0923001	45.4665	1.85687	6.13398	227.819	77902.1	3414.81	2.09831	27.5097	0.129944	2423	422.432
TCGA-C5-A7CJ-01A-11R-A32K-13	TCGA-C5-A7CJ	42	MX	N1	T2a	Stage IIA	Cervical Squamous Cell Carcinoma	101.74	DECEASED	2	2	266331	12884.3	4723.22	118.973	89.9038	108.098	114.449	723140	289.628	7.23994	2.69543	44833.9	21.8059	2979.36	8328.03	10.8648	41547.6	18.1488	3115.55	1.78868	33.5585	3408.76	3.66004	552.919	18491.6	13528.8	0.897132	177.923	0	11.7921	157.029	48503.1	11402.7	8.2418	23.5941	0	1837.35	856.94
TCGA-C5-A7CK-01A-11R-A32K-13	TCGA-C5-A7CK	58	NA	NA	NA	Stage IVA	Cervical Squamous Cell Carcinoma	134.23	DECEASED	3	5	319235	13661.2	3855.07	144.995	128.259	93.6878	97.0425	656089	112.747	28.9594	32.2778	22449.5	17.8506	2666.41	11029.5	32.3826	45728.4	17.8674	2915.27	3.37856	141.754	2953.23	0.0171543	224.344	32197.7	4975.67	1.12478	117.215	4.35857	15.6216	108.295	82869.3	4231.22	4.44577	20.1076	0.0187249	1832.68	277.95
TCGA-C5-A7CL-01A-11R-A32K-13	TCGA-C5-A7CL	48	NA	NA	NA	Stage IIIB	Cervical Squamous Cell Carcinoma	15.47	DECEASED	3	2	184984	8958.1	4035.3	40.2622	58.1243	62.5783	57.0033	403145	363.196	7.8515	10.0772	15580	4.50567	2868.3	10413.5	4.50785	48339.6	14.55	1999.77	4.49758	80.5109	2176.38	0.0173964	286.147	12793.3	2909.69	0.0144605	108.453	2.20731	15.6451	156.516	40934.2	6178.14	4.45216	24.6004	2.24252	1968.48	633.823
TCGA-C5-A7CM-01A-11R-A342-13	TCGA-C5-A7CM	35	NA	NA	NA	Stage IB2	Endocervical Adenocarcinoma of the Usual Type	20.34	LIVING	NA	4	78252.9	4059.06	3544.04	7.05578	7.94194	16.8095	32.777	253115	53.1532	4.39901	3.51204	3105.22	0	1973.23	18310.7	0	77673.2	7.05906	854.512	2.62751	84.1867	970.638	0	272.15	14137.2	3455.38	0	84.1832	0	8.84303	139.148	62586.5	11570.1	1.75292	41.6942	0	2865.92	918.358
TCGA-C5-A7CO-01A-11R-A358-13	TCGA-C5-A7CO	68	NA	NA	NA	Stage IB2	Cervical Squamous Cell Carcinoma	147.24	LIVING	5	3	259454	14220.9	5709.32	116.025	96.5317	90.9715	100.252	475503	218.068	8.33539	13.9175	36005.9	20.4248	3767.24	9741.91	195.963	27017.4	19.4826	4455.77	7.41637	132.681	4914.15	0.914877	283.013	25391.7	18396.4	0	237.55	0.921957	16.7075	71.4251	84007.4	3933.31	11.2284	4.61682	2.78557	897.248	185.555
TCGA-C5-A7UC-01A-11R-A358-13	TCGA-C5-A7UC	48	M0	N0	T1b	Stage IB	Cervical Squamous Cell Carcinoma	17.18	DECEASED	NA	NA	56801.8	8064.61	1729.68	28.6259	15.8148	2.97777	7.26375	241414	91.3494	12.8701	15.6623	9805.7	2.97952	2057.58	10038	1.54505	47962.9	8.66749	472.095	12.7451	265.039	479.224	0.0580475	118.452	117722	365.143	0.0473418	51.4639	0.0434407	14.2652	242.404	213949	5950.16	0.0697212	27.1032	0.0640375	1301.91	784.287
TCGA-C5-A7UE-01A-11R-A342-13	TCGA-C5-A7UE	45	NA	NA	NA	Stage IB1	Cervical Squamous Cell Carcinoma	155.65	LIVING	4	2	103562	7007.02	3813.06	20.1703	10.0105	13.9639	16.2213	238997	115.531	4.94963	5.52216	11102	0.999639	2416.83	7851.69	10.5777	29643.6	12.3172	1864.78	5.55955	88.4346	2005.75	1.6595	185.468	21472.7	3935.35	1.09541	112.69	0	7.79917	204.087	49990.3	6201.15	1.60792	36.7258	0	2848.85	684.489
TCGA-C5-A7UH-01A-11R-A358-13	TCGA-C5-A7UH	55	NA	NA	NA	Stage IIIB	Cervical Squamous Cell Carcinoma	131.01	LIVING	2	1	109832	4711.2	3086.44	5.05527	2.5611	7.54778	8.79301	147241	51.1203	1.316	5.04702	1820.29	0.0553332	1591.19	6292.38	0.0583037	37673	17.4528	331.254	5.02974	523.776	429.611	1.27804	169.362	262302	246.583	0.0288277	71.0366	0.0265554	9.9983	344.816	365420	4206.98	0.0415202	16.2367	0.0383513	1389.5	550.359
TCGA-C5-A7UI-01A-11R-A36A-13	TCGA-C5-A7UI	42	MX	N0	T1b1	Stage IB1	Cervical Squamous Cell Carcinoma	94.88	DECEASED	4	2	118521	4314.02	5076.08	3.0046	3.00461	19.0269	13.0186	492923	86.1205	1.0018	1.0018	4350.07	0.000319561	1365.91	14693.5	5.00743	38498.7	14.0198	3012.2	4.00593	121.169	3394.74	0.000213156	158.221	11661.3	7558.55	0.000178674	211.295	2.00253	12.0169	189.264	33492.7	4200.86	0.000248657	32.0446	0.000231635	1939.71	355.497
TCGA-C5-A7X3-01A-11R-A358-13	TCGA-C5-A7X3	70	NA	NA	NA	Stage IIIB	Cervical Squamous Cell Carcinoma	9.33	DECEASED	7	1	162935	3951.44	2969.16	42.7031	36.8788	9.69701	17.4627	98857	218.398	27.1907	41.7732	24683.2	9.70078	3340.92	8914.29	0.962622	47782.3	14.5549	1333.64	13.5966	115.501	1282.2	0	254.307	25532.5	504.72	3.90193	78.6132	1.94638	7.75864	128.116	96737.2	2791.53	2.91054	20.379	0	1333.64	433.865
TCGA-C5-A7X5-01A-11R-A36A-13	TCGA-C5-A7X5	72	NA	NA	NA	Stage IVB	Cervical Squamous Cell Carcinoma	13.6	DECEASED	NA	NA	145304	864.886	1071.28	22.6002	4.90885	12.7715	9.82285	121993	271.268	6.87553	12.7759	1052.61	1.96048	2033.47	13802.9	0	65598.1	5.89186	131.694	12.7805	93.3653	117.935	0	113.021	29604.8	221.132	0	36.3592	0	1.96049	270.279	71043	8682.33	0.978835	106.177	7.87963	1480.14	1001.5
TCGA-C5-A7X8-01A-11R-A36A-13	TCGA-C5-A7X8	35	M0	N1	T2a	Stage IB1	Mucinous Adenocarcinoma of Endocervical Type	2.73	LIVING	3	2	94901.2	7508.62	4214.27	5.58822	7.00617	15.5296	15.5279	162409	75.1667	4.1728	2.04093	4950.29	0	4354.18	16265.2	8.42583	93144.5	11.2928	2278.57	7.78674	466.731	2311.91	3.64196	185.94	41012.1	3794.69	0.665011	343.704	0	15.627	642.696	160766	17391.1	0.636803	65.5429	0	5201.84	3256.38
TCGA-C5-A7XC-01A-11R-A38M-13	TCGA-C5-A7XC	26	M0	N0	T1b	Stage IB1	Cervical Squamous Cell Carcinoma	50.95	LIVING	1	2	129959	8702.12	6659.34	75.9383	86.5661	96.1853	113.102	653089	279.471	11.5316	8.87181	25217.9	12.5953	2597.14	9013.97	13.03	49919.4	13.0841	2717.38	6.79116	88.4164	2791.65	1.53608	547.326	18528.5	8131.41	1.01041	332.177	0	17.4387	132.673	56783.5	9425.04	3.72153	17.2961	0	1528.5	1340.54
TCGA-C5-A8XH-01A-11R-A37P-13	TCGA-C5-A8XH	39	MX	N0	T1b1	Stage IB1	Cervical Squamous Cell Carcinoma	45.8	DECEASED	2	4	81280.7	3072.09	1755.56	15.3901	6.11303	6.11264	9.97743	177866	88.0769	3.0229	3.79828	3034.2	6.1232	1311.05	6570.22	19.2676	44477.4	11.5466	657.034	6.93088	88.8517	681.771	0.727365	104.302	20446.7	977.854	1.5518	168.513	3.22397	4.57325	221.854	44929.7	3676.63	0.7168	27.8273	0	2292.89	758.337
TCGA-C5-A8XI-01A-11R-A37P-13	TCGA-C5-A8XI	69	MX	N0	T1b2	Stage IB2	Cervical Squamous Cell Carcinoma	8.34	LIVING	5	2	396274	5235.3	2801.26	37.1165	47.2654	52.3508	60.8005	382542	108.039	6.7146	0.799998	9861.04	11.7994	3194.72	14704.7	120.915	66192.5	28.737	2285.44	5.03388	253.336	2507.48	0	142.649	31526.7	8343.92	1.69756	223.747	2.5909	21.9957	210.209	133377	8647.02	8.57332	18.5466	0	1719.75	1219.98
TCGA-C5-A8XJ-01A-11R-A37P-13	TCGA-C5-A8XJ	74	NA	NA	NA	Stage IB	Cervical Squamous Cell Carcinoma	146.75	LIVING	4	1	310768	9339.47	3586.28	139.44	111.103	135.987	143.934	597146	81.7196	3.44397	3.44343	13514.6	9.10373	3716.72	11532.5	30.6526	56660.9	31.7282	2623.03	5.69623	173.578	2965.66	2.26577	212.167	46835.8	7923.6	2.24436	101.005	1.13967	21.5205	238.256	115246	5036.23	6.73794	23.837	6.70775	1240.08	854.322
TCGA-C5-A8YQ-01A-11R-A37P-13	TCGA-C5-A8YQ	79	NA	NA	NA	Stage IB1	Cervical Squamous Cell Carcinoma	23.49	DECEASED	2	2	145633	3782.16	2852.25	6.42657	9.55549	17.353	39.1475	210137	81.4054	23.2836	21.7136	8278.41	0.125085	1712.98	39293	4.86291	196506	34.181	969.1	6.33364	302.875	1062.87	0.074209	122.037	50579	1942.76	0.0600844	146.974	0.0549894	14.0781	555.926	151234	2706.97	3.13898	11.0935	0.0822053	1664.51	426.811
TCGA-C5-A8YR-01A-12R-A37P-13	TCGA-C5-A8YR	56	M0	N0	T1b	Stage IB	Cervical Squamous Cell Carcinoma	27.5	DECEASED	6	1	54626.7	378.895	2272.91	31.5296	37.86	20.47	22.8393	54789.4	77.3167	2.30407	1.51582	51747.7	3.09355	3378.26	5480.63	0	22977.4	5.46266	863.648	13.476	186.34	918.912	0	36.2487	23946.2	1106.81	0	101.006	0	2.30423	125.478	95507.7	879.432	0	10.9947	0	1464.47	111.252
TCGA-C5-A8YT-01A-11R-A37P-13	TCGA-C5-A8YT	36	NA	NA	NA	Stage IB1	Cervical Squamous Cell Carcinoma	20.8	DECEASED	3	2	596262	10360.1	6966.68	3.90589	4.5716	10.5786	7.90676	532094	106.779	5.24813	7.27003	38920.3	0	4999.52	3581.68	177.669	24134.9	29.4557	4937.56	15.4881	70.0241	5048.36	6.32692	434.865	10127.6	16414.7	0.613754	987.26	2.07988	30.9408	132.135	36677.1	1868.91	16.8109	8.58136	7.6686	1791.5	353.135
TCGA-C5-A8ZZ-01A-11R-A37P-13	TCGA-C5-A8ZZ	41	NA	NA	NA	Stage IIB	Cervical Squamous Cell Carcinoma	20.89	LIVING	4	2	164962	11335.7	3104.41	78.4543	139.716	153.13	156.952	797341	102.356	44.0578	38.313	14549.2	7.64308	1844.47	9946.58	8.59639	66058.6	13.3856	1284.81	2.85812	116.708	1377.61	2.8764	307.1	44909.3	2154.43	0.952092	104.268	0	10.5174	585.524	98748.3	8820.57	5.7559	111.06	0	1566.07	1039.91
TCGA-C5-A901-01A-11R-A37P-13	TCGA-C5-A901	44	MX	N1	TX	NA	Cervical Squamous Cell Carcinoma	17.02	LIVING	0	5	225119	6744.94	2888.49	26.6406	12.2314	29.9593	44.3622	300466	208.441	9.99814	1.14021	11168	4.46713	1944.89	9299.66	19.9863	50648.5	7.79186	1644.39	4.45976	108.682	1667.68	0.0161082	140.843	20676.1	4070.49	0.013398	110.905	2.19192	11.1014	158.582	58815	2748.79	3.32585	7.79464	0.0175781	1545.71	443.557
TCGA-C5-A902-01A-11R-A37P-13	TCGA-C5-A902	35	NA	NA	NA	Stage IB2	Cervical Squamous Cell Carcinoma	4.89	LIVING	1	2	116076	1819.57	2491.34	158.64	132.886	159.655	168.929	130595	60.7981	2.06982	1.03905	1852.54	43.2412	2226.54	19257.9	2.06948	87346.1	7.22093	207.106	4.12851	125.704	221.53	0.00458833	16.4946	17395	385.352	0.00383781	168.976	4.09595	1.03904	392.545	61090.2	7468.85	1.03727	38.1163	0.00499188	3852.39	1065.36
TCGA-C5-A907-01A-11R-A37P-13	TCGA-C5-A907	47	NA	NA	NA	Stage IB2	Cervical Squamous Cell Carcinoma	14.72	LIVING	4	4	132327	2138.47	2255.89	32.9206	32.9169	17.6646	14.1455	100906	57.5923	2.40122	0.039129	70181	11.7661	2967.48	15586.5	2.39987	65314.9	5.92333	1102.72	8.22924	333.384	1082.76	0.0253492	124.518	33895.2	532.014	0.0209911	57.5944	4.52973	7.08678	288.865	133607	5819.89	1.21203	37.5464	0.0277294	1398.64	775.071
TCGA-DG-A2KH-01A-21R-A22V-13	TCGA-DG-A2KH	25	M0	N0	T1b1	Stage IB1	Adenosquamous	1.12	LIVING	NA	4	128096	3049.32	3479.23	10.2946	5.18859	3.91148	7.74245	108345	15.3967	8.98586	6.44655	571.65	5.18129	2914.01	15732.2	3.91207	48775.1	16.6165	450.458	7.67736	72.7946	521.904	0.0390549	63.8784	11837.2	1377.99	0.0321321	88.1038	1.27844	5.17889	381.388	45352	22696.8	0.0464636	39.4898	0.0428746	3452.35	1708.25
TCGA-DG-A2KJ-01A-11R-A18L-13	TCGA-DG-A2KJ	50	M0	N1	T1b	Stage IIIB	Cervical Squamous Cell Carcinoma	95.04	LIVING	NA	NA	133698	4423.13	3592.49	4.95967	4.95965	7.93679	10.914	266187	57.557	79.4135	74.452	5471.1	0	2303.36	10975	6.94439	52857.3	10.9147	730.405	2.97514	79.3902	751.245	0.991099	161.76	17264.8	1310.96	0	117.102	0	7.93758	173.669	61943.7	8398.69	0	9.92183	1.98409	2145.57	603.378
TCGA-DG-A2KK-01A-11R-A17X-13	TCGA-DG-A2KK	51	M0	N1	T1b1	Stage IIIB	Cervical Squamous Cell Carcinoma	82	LIVING	0	4	47027.9	3640.17	2437.25	12.6242	32.6664	10.1151	13.8765	215583	32.6948	6.33781	3.83705	10961.8	17.5477	5520.25	12354	22.6369	67002	40.003	3862.01	3.82558	411.164	4738.77	0.0362143	82.8623	109726	40646.4	5.95328	79.0936	3.59745	10.0738	247.109	310668	4437.93	2.53251	32.593	6.11528	2433.44	715.024
TCGA-DG-A2KL-01A-11R-A17X-13	TCGA-DG-A2KL	53	M0	N0	T2a	Stage IIA	Cervical Squamous Cell Carcinoma	44.91	LIVING	5	2	155584	7999.52	2870.32	68.4764	23.3414	22.0452	29.7868	597421	89.2374	1.37715	2.672	23846.1	5.25162	2539.46	5819.43	1.37361	21003	9.12162	2622.11	6.50217	46.6141	3111.89	1.32971	440.537	11286	18955.7	0.0338749	103.453	1.29414	10.3808	108.635	42409.2	5144.83	6.33217	20.7184	6.27353	1094.68	383.909
TCGA-DG-A2KM-01A-11R-A17X-13	TCGA-DG-A2KM	46	M0	N1	T1b1	Stage IB1	Cervical Squamous Cell Carcinoma	63.93	LIVING	2	1	52306.8	4787.85	9632.59	22.5091	25.2163	46.8757	34.2392	397259	100.948	8.9953	11.7106	56032.8	8.99458	1334.19	4523.7	17.1013	15987.2	18.0223	2173.51	8.10782	15.2944	2378.15	0.883363	256.93	3916.99	11525.7	0.889994	118.077	0	10.8051	132.497	11578.8	3562.7	2.69739	17.109	0.880352	1357.64	309.184
TCGA-DR-A0ZL-01A-11R-A10V-13	TCGA-DR-A0ZL	53	M0	N0	T1b1	Stage IB	Cervical Squamous Cell Carcinoma	87.68	LIVING	1	1	163076	8401.08	3779.89	32.2966	21.9188	14.7877	18.6774	655881	194.31	15.5427	18.1872	14659.2	14.2268	1384.43	5751.72	40.1363	22002.1	8.32282	1669.41	13.0337	101.603	1723.15	5.44185	133.97	42740.9	5825.57	0.58898	244.844	2.7449	16.8666	195.527	75648.3	4475.99	1.21613	6.36579	0.563573	1576.14	495.304
TCGA-DR-A0ZM-01A-12R-A10V-13	TCGA-DR-A0ZM	61	M0	N0	T2b	Stage IIIB	Cervical Squamous Cell Carcinoma	58.84	LIVING	4	2	260573	9013.51	4655.9	32.9224	37.2657	71.1447	71.1356	757192	161.294	1.69438	5.1668	44297.5	12.1244	3350.8	6636.52	51.1777	29980.2	48.6699	4796.48	9.54182	40.7156	5482.43	5.29433	251.485	14964.1	22864.3	0.850764	522.197	4.46632	16.4855	117.903	43819.6	3682.02	5.24137	12.1055	9.72344	1187.14	430.084
TCGA-DS-A0VK-01A-21R-A10V-13	TCGA-DS-A0VK	45	M0	N1	T1b1	Stage IB	Cervical Squamous Cell Carcinoma	36.73	DECEASED	4	4	273244	19313	3769.87	126.795	106.952	202.39	191.571	1.62509e+06	187.789	3.21941	4.1925	50346.3	61.8026	3829.83	2655.34	107.16	21330.3	23.1946	3508.02	10.1665	74.6762	3883.03	1.38654	444.299	37147	18182.9	7.79279	516.049	2.62924	9.0752	148.063	99223.2	4021.24	7.59905	12.4134	8.84885	1306.39	624.906
TCGA-DS-A0VL-01A-21R-A10V-13	TCGA-DS-A0VL	25	M0	N0	T1b1	Stage IB	Cervical Squamous Cell Carcinoma	55.58	DECEASED	5	1	225241	7907.77	2851.53	117.646	96.1688	98.9832	103.647	805549	212.827	26.162	22.4237	13095.6	46.7519	2529.51	6929.55	9.31302	32844.5	12.1205	1618.51	20.5836	51.3169	2060.01	0.921434	224.013	35493.5	9012.92	0.926043	195.082	0	2.78001	113.857	91397.7	14016	1.85575	13.0508	0	3402.26	1150.88
TCGA-DS-A0VM-01A-11R-A10V-13	TCGA-DS-A0VM	51	M0	N1	T1b1	Stage IB	Cervical Squamous Cell Carcinoma	117.9	LIVING	2	1	100201	11808.9	1697.58	96.9832	61.9253	38.0991	36.6805	532303	81.7765	17.7277	13.0077	5685.93	43.3995	2458.11	3942.6	5.41488	26550.7	4.95418	1028.36	7.87498	44.5104	1090.26	0.825387	110.622	24821.8	2109.43	2.48054	109.251	0	12.5261	262.956	40316.8	3572.63	4.77677	34.9732	0	1724.16	1339.44
TCGA-DS-A0VN-01A-21R-A10V-13	TCGA-DS-A0VN	47	M0	N0	T1b2	Stage IB	Cervical Squamous Cell Carcinoma	118.56	LIVING	4	1	70107.4	6995.69	2463.05	31.1134	27.6467	42.9491	41.5482	561638	65.7543	2.67788	0.606885	7782.23	12.4406	1293.85	4800.02	0.611024	25125.3	10.3222	306.231	9.71263	67.1423	349.894	0.628174	246.73	31924.2	586.231	0	120.534	0	4.76405	145.476	54194.1	3291.93	0.615521	15.874	0	1700.01	475.352
TCGA-DS-A1O9-01A-11R-A14X-13	TCGA-DS-A1O9	75	M0	N0	T4	Stage IVA	Cervical Squamous Cell Carcinoma	8.74	DECEASED	2	2	167230	5346.38	4197.56	14.5911	18.2761	15.8242	10.2984	583527	156.931	0	4.79545	56077.6	9.73583	2266.4	4082.21	66.9503	24594.4	10.3291	1067.23	14.8488	28.6884	1103.39	2.48288	540.405	20456.9	1829.84	0.546248	209.686	1.91029	10.3659	169.136	40332.7	2895.34	3.70371	18.939	0.519808	1679.7	254.293
TCGA-DS-A1OA-01A-11R-A14X-13	TCGA-DS-A1OA	77	M0	N1	T1b1	Stage IB	Cervical Squamous Cell Carcinoma	28.88	DECEASED	7	1	227423	11545.8	5707.26	120.029	102.792	232.308	209.784	2.3263e+06	85.3148	1.80126	3.07646	58275.1	57.9882	2008.13	10940.9	28.6169	43829.8	14.6018	2209.59	13.4785	42.5866	2551.83	3.96785	392.726	28534.1	16624.1	1.26041	464.948	1.98622	6.28054	101.87	77027.9	7805.88	10.6396	10.733	0	1581.76	619.394
TCGA-DS-A1OB-01A-11R-A14X-13	TCGA-DS-A1OB	45	M0	N1	T1b2	Stage IB	Cervical Squamous Cell Carcinoma	28.29	DECEASED	4	NA	281290	3266.7	3504.29	20.579	27.3367	39.1234	15.4912	731485	66.4074	23.5652	16.909	26157.5	6.9657	1193.73	6636.74	1.89547	52271	48.6763	1042.61	18.2862	142.656	1185.22	0.08915	141.063	124644	3395.74	0.0717087	249.447	0.0654746	13.6096	56.2498	175744	10697.6	1.8138	7.00336	10.8176	1916.88	740.353
TCGA-DS-A1OC-01A-11R-A14X-13	TCGA-DS-A1OC	47	M0	N1	T1b1	Stage IB	Cervical Squamous Cell Carcinoma	12.35	LIVING	3	4	406869	1622.63	3371.08	8.63041	3.42925	6.02898	7.76319	318076	83.2262	6.90503	4.29816	10884.3	8.6441	1373.73	11768.1	6.02887	60458.6	10.3757	607.918	4.30559	89.2999	653.016	0	76.2798	40919.8	2552.35	0	227.241	0	1.69461	124.855	123598	7461.16	0	10.3698	0	3823.85	566.298
TCGA-DS-A1OD-01A-11R-A14X-13	TCGA-DS-A1OD	49	M0	N0	T1b1	Stage IB1	Cervical Squamous Cell Carcinoma	127.27	LIVING	1	4	371603	5093.47	6034.58	28.0032	28.0086	77.0257	64.2446	1.32666e+06	128.369	1.23908	1.9053	33344.8	10.6464	3822.86	29163.1	14.6164	334423	51.8	1951.51	18.9328	198.677	2132.08	1.29346	176.513	131074	12677.1	8.78393	670.035	0.622705	4.58632	106.917	396696	4922.24	6.16605	12.6214	0	4571.36	625.248
TCGA-DS-A3LQ-01A-21R-A21U-13	TCGA-DS-A3LQ	46	M0	N1	T3b	Stage IIIB	Cervical Squamous Cell Carcinoma	22.96	LIVING	7	3	60820.1	5771.6	2454.27	10.0116	5.09994	10.0098	11.6444	393504	77.0074	75.2006	68.6812	3986.31	1.82051	1303.26	8127.63	21.408	54440.3	11.5817	413.858	3.43169	248.309	475.988	1.68496	148.91	44828.1	889.635	0.0664085	68.8546	0.0606995	13.1155	251.789	85923.6	3340.47	1.74452	35.8783	0.0913714	2905.34	672.112
TCGA-DS-A5RQ-01A-11R-A28L-13	TCGA-DS-A5RQ	80	MX	N0	T1b1	Stage IB1	Cervical Squamous Cell Carcinoma	16.82	LIVING	3	2	292259	16491.1	3528.79	65.0963	85.5341	83.0986	103.559	229196	106.13	8.4828	3.67704	16709.5	26.445	4050.75	6763.41	138.34	43283.2	14.4996	3640.81	7.25456	118.177	3892.79	2.40134	229.069	24807.5	9072.07	0.0245029	238.677	2.35416	22.8408	162.793	104024	6398.1	4.77968	13.3127	0.0324712	1239.4	747.503
TCGA-DS-A7WH-01A-22R-A358-13	TCGA-DS-A7WH	34	MX	N0	T1b1	Stage IB1	Mucinous Adenocarcinoma of Endocervical Type	17.51	LIVING	2	1	202157	13602.6	7155.84	123.295	123.926	70.4957	74.4922	369451	171.678	27.6666	22.4607	9751.77	16.0235	3700.63	4965.67	5.01494	26890	19.4372	2014.78	9.15616	46.7904	2039.37	1.07399	533.071	14587.7	3502.48	0	200.291	0	21.2836	152.126	46962.5	4828.92	8.36237	29.7662	0	2352.4	528.627
TCGA-DS-A7WI-01A-12R-A358-13	TCGA-DS-A7WI	43	MX	N1	T2a2	Stage IIA2	Cervical Squamous Cell Carcinoma	8.28	DECEASED	8	1	113033	2061.87	2597.38	23.0155	15.3162	6.85105	19.1682	115596	68.4115	6.86651	3.77871	10909.8	7.63857	3743.83	11562.3	1.47318	72471.9	15.3555	643.9	5.34156	133.851	659.286	0	44.5494	31813.1	1471.75	1.54413	23.0075	0	0.704252	93.0282	87844	3906.85	0	14.5643	0	1847.25	350.767
TCGA-EA-A1QS-01A-61R-A22V-13	TCGA-EA-A1QS	46	M0	N0	T1b1	Stage IB1	Cervical Squamous Cell Carcinoma	39.52	LIVING	6	1	271427	37308	8410.27	297.957	289.368	323.284	358.67	1.82652e+06	158.064	17.3825	21.1832	140445	76.6118	4773.91	3957.9	23.4709	39192.6	19.8238	6821.81	8.03563	41.4129	7327.61	2.51181	979.617	13529.7	25394.3	3.99594	536.667	0.563016	50.8243	112.72	28891.2	2832.79	15.0303	21.6487	11.8774	1381.03	263.952
TCGA-EA-A1QT-01A-11R-A14X-13	TCGA-EA-A1QT	47	M0	N0	T1b	Stage IB	Cervical Squamous Cell Carcinoma	40.83	LIVING	5	1	190149	4209.8	2443.64	39.7167	35.7376	42.406	31.0902	534815	56.916	1.22576	3.8783	14611.2	14.5701	2567	4818.4	8.51157	30579.6	23.2222	3574.87	16.7342	106.016	4733.15	4.1229	114.608	62715.4	22280.9	0.607905	253.321	1.33277	10.5609	230.035	149080	9689.37	1.93541	11.1779	0	2264.03	1037.54
TCGA-EA-A3HQ-01A-11R-A214-13	TCGA-EA-A3HQ	60	M0	N0	T2a	Stage II	Cervical Squamous Cell Carcinoma	37.32	LIVING	4	1	261563	39300	5575.29	248.983	279.73	55.2514	38.8359	330087	353.376	5.7568	2.08925	25738.2	100.175	4236.69	2286.48	42.4153	69815.8	23.911	3159.93	5.67855	2.06692	3226.36	3.4866	287.531	9098.99	4845.47	3.32433	110.801	0.0759421	7.56165	234.186	16188.1	7091.02	8.56305	11.2905	6.77747	1410.63	276.826
TCGA-EA-A3HR-01A-11R-A214-13	TCGA-EA-A3HR	57	M0	N0	T2a	Stage II	Cervical Squamous Cell Carcinoma	30.88	LIVING	15	1	152994	16967.8	6939.39	199.545	159.908	113.544	114.177	552000	272.906	13.3809	5.27179	90781.8	58.2128	3619.13	5216.11	96.0959	57573.9	37.0091	4469.79	5.29786	40.7783	4812.92	4.16627	485.436	18358.1	36325.8	1.33264	223.21	0.624413	16.7816	124.576	43990.1	3351.6	2.65588	13.3216	2.68584	1594.35	261.944
TCGA-EA-A3HS-01A-11R-A214-13	TCGA-EA-A3HS	35	M0	N0	T1b	Stage IB	Cervical Squamous Cell Carcinoma	31.5	LIVING	2	1	181676	7978.69	2309.6	117.259	87.989	46.4218	34.1299	281496	85.2073	3.2563	0.120219	7015.18	48.7865	1048.94	11473.1	9.45216	53606.5	6.34677	1853.19	7.77629	77.4803	2126.98	5.77922	185.693	17224.4	5932.31	1.54447	123.848	0.0536932	10.8982	72.8717	55088.4	5315.13	4.55005	17.1231	5.88425	2510.57	461.116
TCGA-EA-A3HT-01A-61R-A21U-13	TCGA-EA-A3HT	68	M0	N0	T1b	Stage IB	Cervical Squamous Cell Carcinoma	31.34	LIVING	3	1	120445	10164.2	3334.77	93.9242	100.231	57.1412	68.5542	499139	73.7529	6.42166	2.62161	34391.4	22.8018	2220.65	5939.05	16.5903	41246.5	11.4922	2282.86	7.6446	40.7372	2455.63	0.0383361	358.168	8124.11	10507.2	1.2826	146.127	1.27322	11.4631	105.515	19335.1	11764.9	5.01635	19.1007	0.0420777	3525.23	1279.24
TCGA-EA-A3HU-01A-11R-A214-13	TCGA-EA-A3HU	43	M0	N0	T2a2	Stage II	Cervical Squamous Cell Carcinoma	33.28	LIVING	12	1	121401	3124.59	4596.9	50.0173	62.1193	6.86496	4.15926	105852	98.6827	2.80703	13.518	8432.03	26.8783	2532.86	4299.82	0.0833108	67163.6	26.9634	6116.2	6.79792	37.935	7572.33	0.0487293	83.8559	14051.5	18865.6	0.039912	47.3904	1.349	5.49733	159.465	40417.2	5543.91	2.72681	37.7588	2.69964	2725.98	401.302
TCGA-EA-A3QD-01A-32R-A22V-13	TCGA-EA-A3QD	59	M0	N1	T1b1	Stage IIIB	Cervical Squamous Cell Carcinoma	13.04	LIVING	6	1	82758.3	6034.08	5668.62	27.2364	17.3688	45.491	33.3215	396832	139.514	0.690281	4.48094	38202.2	13.6318	1220.86	5202.9	21.9344	28381.6	43.3811	1624.33	11.4068	53.0113	1716.84	1.49178	228.252	14903.6	8851.34	0.723282	166.818	0.729442	15.1715	169.068	35093.6	3414.73	3.8105	18.1562	1.47843	1502.22	510.299
TCGA-EA-A3Y4-01A-51R-A24J-13	TCGA-EA-A3Y4	40	M0	N0	T1b	Stage IB	Cervical Squamous Cell Carcinoma	36.86	LIVING	3	1	46530.2	1311.07	2985.79	20.763	27.6617	6.95398	13.8591	93951.3	92.1153	1.19462	1.19467	28487.8	11.5312	4426.81	10399.5	2.34639	69839.6	8.09838	652.678	5.78101	93.265	622.752	0.0221013	58.7503	18331.3	739.005	1.16127	27.6733	0.0169233	1.19466	47.2408	56256.4	2883.36	0.0260698	37.9553	0.024156	1583.84	277.445
TCGA-EA-A411-01A-11R-A24J-13	TCGA-EA-A411	50	M0	N0	T1b1	Stage IB1	Cervical Squamous Cell Carcinoma	24.54	LIVING	5	1	214175	11924.9	5605.58	60.4213	24.005	22.408	22.4152	459314	178.032	8.07948	3.35222	35878.6	6.51214	2478.58	4283.11	6.54459	21656.5	26.938	2057.24	7.98802	111.381	2112.91	1.63997	409.921	36953.5	7193.94	8.38456	119.349	0.0571533	8.07243	186.09	85003.8	13002.9	1.69417	38.0437	6.01856	2087.48	1391
TCGA-EA-A439-01A-11R-A24J-13	TCGA-EA-A439	50	M0	N0	T2a1	Stage IIA1	Cervical Squamous Cell Carcinoma	31.7	LIVING	2	1	189922	9894.4	4250.34	68.509	108.55	31.7751	30.0444	612579	88.0637	12.3827	10.6423	11740.4	17.5404	3220.24	7823.99	49.1602	36314	12.4552	1409.88	7.11438	110.863	1404.63	0.0955057	379.422	38873.2	1851.18	0.0766096	110.9	0.0698813	24.3249	284.704	68794.2	16912.9	3.5008	9.00974	1.84423	2130.5	1643.31
TCGA-EA-A44S-01A-12R-A26X-13	TCGA-EA-A44S	31	M0	N1	T2a2	Stage IIIB	Cervical Squamous Cell Carcinoma	12.12	LIVING	1	1	124302	11055.2	5095.3	29.4833	27.0228	40.1742	31.1318	135777	181.282	1.58646	1.58646	9048.77	0	3074.23	7499.36	7.32492	54624.3	7.33103	6721.23	9.02119	164.049	7182.19	3.32508	132.017	38389.4	9256.34	0	178.805	1.65868	17.2424	126.272	155753	5835.11	2.44232	12.2563	0	2285.98	879.269
TCGA-EA-A50E-01A-21R-A26X-13	TCGA-EA-A50E	45	M0	N1	T4	Stage IVA	Cervical Squamous Cell Carcinoma	7.46	DECEASED	2	1	208462	10875	5033.97	65.5028	49.8097	22.3538	35.4295	139574	288.111	1.40032	1.40033	7718.78	10.5337	2106.94	5976.12	10.5783	38444.1	5.33436	1128.2	5.30043	138.91	1124.28	2.59521	137.644	56580.5	752.181	0.0357474	224.022	3.71861	41.5704	103.596	162981	3940	3.90584	15.7901	1.36236	1424.31	441.642
TCGA-EA-A556-01A-11R-A26X-13	TCGA-EA-A556	38	M0	N0	T1b1	Stage IB1	Endometrioid Adenocarcinoma of Endocervix	14.88	LIVING	1	2	61854.4	1465.61	936.869	8.85757	10.7804	8.85782	12.7049	20381.6	22.9563	3.73686	6.96574	6638.26	0	5565.68	7870.75	4.37391	67720	65.8673	2575.14	8.31527	788.022	2624.46	1.91177	62.6941	502023	692.053	0.580734	33.8511	0.588766	10.8487	336.54	1.06534e+06	8537.32	1.20082	5.01382	1.21395	1380.4	1970.91
TCGA-EA-A5FO-01A-21R-A28L-13	TCGA-EA-A5FO	59	M0	N0	T1b1	Stage IB1	Cervical Squamous Cell Carcinoma	26.77	LIVING	NA	1	95253.3	4832.62	3319.46	30.1631	13.953	37.0959	55.6093	104205	128.625	6.99087	6.98846	11713.6	2.36518	2603.43	15548.6	31.3053	99477.5	43.9232	3450.31	0.0340081	254.839	4084.06	0.0231647	165.709	59352.4	13254.5	0.0192022	333.608	0.0177252	6.98933	265.318	219289	8996.65	2.33554	24.3433	0.0253253	3015.86	935.018
TCGA-EA-A5O9-01A-11R-A28L-13	TCGA-EA-A5O9	39	M0	N0	T1b2	Stage IB2	Cervical Squamous Cell Carcinoma	25.89	LIVING	11	1	128176	1583.45	1718.22	5.32925	10.5665	11.8732	7.9492	43459.8	21.0358	1.39813	0.0687413	756.433	0.0694579	2180.1	14971.1	1.39442	86133	6.63218	127.023	9.1607	53.7428	132.257	0.043321	22.3425	28312	111.31	0.0355712	21.0351	0.0327205	0.0689298	141.392	65150.4	13429.6	0.0516499	20.979	0.0476106	3166.67	1168.53
TCGA-EA-A5ZD-01A-11R-A28L-13	TCGA-EA-A5ZD	40	M0	N0	T1b1	Stage IB1	Cervical Squamous Cell Carcinoma	27.27	LIVING	3	1	220384	15159	5165.92	63.5147	48.6996	43.4059	55.0455	138614	193.716	5.30931	2.13482	8644.47	8.48158	1794.32	7825.12	52.922	36492.8	21.1719	1743.51	3.19135	26.4837	1736.1	3.16395	219.132	8845.61	2578.75	0.00734073	219.123	0.0067937	25.3812	127.045	24194.1	6280.63	1.07186	18.0068	0.00957844	2663.41	1122.11
TCGA-EA-A5ZF-01A-11R-A28L-13	TCGA-EA-A5ZF	56	M0	NX	T1b1	Stage IB1	Cervical Squamous Cell Carcinoma	27.2	LIVING	3	1	121497	5217.89	4168.6	50.1967	40.5784	36.015	36.9184	128432	87.1288	5.78996	0.755728	5048.78	3.48788	4483.98	12573.1	20.8802	77463.9	10.3772	1250.24	7.2546	100.399	1282.66	4.91098	159.338	30566.8	1737.17	0	66.0804	0	10.8946	243.94	88570.4	10716.5	3.69111	24.1685	0	2062.55	1682.69
TCGA-EA-A6QX-01A-12R-A342-13	TCGA-EA-A6QX	49	M0	N1	T1b1	Stage IIIB	Cervical Squamous Cell Carcinoma	23.98	LIVING	4	1	274875	4009.14	3250.43	56.6747	47.4324	21.6641	30.2503	325462	72.4204	3.85262	1.21691	23821.9	21.1567	3696.79	18171.5	15.0625	53969.5	8.47772	3253.21	14.6162	75.7202	3942.75	0	138.357	21765.8	21624.5	0.603266	85.6053	0	5.84251	97.4637	71778.2	15583.5	6.07923	17.734	1.25559	1510.8	1539.95
TCGA-EA-A78R-01A-11R-A32K-13	TCGA-EA-A78R	54	M0	NX	T1b1	Stage IB1	Cervical Squamous Cell Carcinoma	13.47	LIVING	3	1	139996	12080.2	5049.61	85.9266	89.4479	95.6136	93.8456	434200	127.08	2.59183	0.84133	23377.5	28.1038	2428.81	5875.25	27.1488	20732.2	12.246	2573.46	7.88005	42.9105	2785.57	5.3453	248.055	5194.19	10734.7	0.861479	200.725	0	38.6935	127.065	17564.4	4518.41	1.73103	21.0196	1.73747	1389.25	592.495
TCGA-EK-A2H0-01A-11R-A17X-13	TCGA-EK-A2H0	24	NA	NA	NA	Stage IIB	Cervical Squamous Cell Carcinoma	60.68	LIVING	0	NA	65530	2630.11	2119.07	22.0225	6.54372	10.4155	15.5741	173366	136.819	150.449	119.774	48725	10.3736	524.035	19541.8	0.0690631	67470.8	3.96063	602.752	1.37332	78.7922	611.787	1.32771	134.276	17796	787.292	1.30254	54.2908	0.0309949	6.52432	94.2897	49920.2	7833.32	1.35028	15.5497	2.58409	1161.52	491.756
TCGA-EK-A2H1-01A-11R-A17X-13	TCGA-EK-A2H1	20	NA	NA	NA	Stage IB2	Cervical Squamous Cell Carcinoma	26.25	LIVING	NA	NA	76968.3	6626.23	3456.91	17.9482	16.4464	29.9923	26.2251	517428	199.05	0.680946	2.1771	15463.5	5.94006	1685.23	4085.48	6.67996	13328.3	4.42904	1094.92	2.93558	20.9485	1154.25	0.700179	372.586	5935.99	4437.72	0	111.098	0	9.72236	252.343	16629.8	2157.6	1.45117	14.9635	2.23926	1221.85	182.417
TCGA-EK-A2IP-01A-11R-A17X-13	TCGA-EK-A2IP	28	MX	N0	T1b1	Stage IB1	Cervical Squamous Cell Carcinoma	6.64	LIVING	2	NA	111878	4424.11	1745.39	43.3944	28.9168	39.7823	35.2537	288703	100.365	6.30546	7.21318	23473.6	21.724	1727.31	10550.3	5.39601	45083.3	4.49232	953.17	4.50032	113.03	1019.19	0	150.105	34708.4	3557.73	4.60612	144.685	0.895999	5.40014	180.858	82972.4	8437.68	2.70628	14.4473	9.16463	1225.38	770.499
TCGA-EK-A2IR-01A-11R-A17X-13	TCGA-EK-A2IR	48	MX	N0	T1b	Stage IB2	Cervical Squamous Cell Carcinoma	113.07	LIVING	1	NA	51515.4	3800.55	1031.93	9.53646	4.7956	7.1667	9.5363	175858	41.5227	2.42513	3.6084	1941.78	2.42521	2677.43	9831.81	30.8295	43144.3	70.7976	318.743	2.42128	175.326	348.361	18.2281	97.1969	48617.6	761.818	0.0221655	56.9222	1.18984	7.15127	737.827	50257.2	3249.68	0.0316704	9.531	1.21847	2297.14	537.899
TCGA-EK-A2PG-01A-11R-A18L-13	TCGA-EK-A2PG	88	NA	NA	NA	NA	Cervical Squamous Cell Carcinoma	1.51	LIVING	NA	NA	90483	6500.39	3436.4	82.7659	65.4403	44.2642	53.8896	376879	145.306	1.91324	0.951512	16747	36.5976	979.619	5784.43	25.0122	35741.1	38.5109	941.127	1.91369	182.842	999.828	0.955689	135.677	49498.3	5758.45	0	138.567	0	7.69015	290.62	78208.7	3361.33	0	20.2029	0	2126.7	961.343
TCGA-EK-A2PK-01A-11R-A18L-13	TCGA-EK-A2PK	43	NA	NA	NA	Stage IB1	Cervical Squamous Cell Carcinoma	0.39	LIVING	NA	NA	400465	3585.27	2782.34	77.4246	84.2374	22.813	20.5389	169254	133.265	5.73217	1.17901	19470.5	25.0105	1121.85	9087.23	0.0331194	77524.3	18.2325	567.212	11.3715	280.103	561.518	0.0203925	71.793	54222.6	375.875	0.0169266	43.3223	1.14407	12.5382	137.837	180825	5896.07	0.0240334	33.0157	1.16504	1734.56	644.643
TCGA-EK-A2R8-01A-21R-A18L-13	TCGA-EK-A2R8	48	MX	N1	T1b2	Stage IB2	Cervical Squamous Cell Carcinoma	1.45	LIVING	5	NA	61430.7	7523.69	1357.23	37.1933	27.0627	7.92423	5.67102	132023	78.873	2.29075	3.41633	7376.18	15.7692	1742.42	7888.63	1.16109	40153.8	1.16238	2081.41	6.77367	102.517	2058.89	2.24985	719.54	24539.9	1528.43	0.0154581	80.0019	1.13134	10.1558	182.479	45601.7	1481.13	1.15418	27.0349	3.36416	1430.43	357.076
TCGA-EK-A2R9-01A-11R-A18L-13	TCGA-EK-A2R9	58	NA	N0	T1b1	Stage IB1	Cervical Squamous Cell Carcinoma	0.13	LIVING	NA	NA	177140	18571.6	1955.29	125.863	132.753	48.263	64.4019	434990	55.5779	4.21824	2.97787	10923.5	39.9617	4209.73	5113	19.7035	22433.1	22.9128	3285.28	4.86978	234.628	3453.57	1.18051	208.504	41121.4	5462.64	0.553379	107.587	3.336	29.943	244.417	122853	3563.53	5.71095	14.7629	0	1701.62	999.329
TCGA-EK-A2RA-01A-11R-A18L-13	TCGA-EK-A2RA	74	MX	N0	T2a2	Stage IIA2	Cervical Squamous Cell Carcinoma	40.93	LIVING	NA	4	175848	12060	5270.46	89.9915	73.365	105.957	113.361	646894	75.3004	2.87819	3.31768	52000.3	32.6311	3287.86	7166.96	228.065	32872.7	25.3578	2552.17	4.67316	65.2601	2723.55	1.22747	181.783	17649.3	19992.7	8.73295	274.463	1.32283	13.0521	254.256	44096.5	9205.9	3.51254	52.6255	0.294711	1726.47	1297.05
TCGA-EK-A2RB-01A-11R-A18L-13	TCGA-EK-A2RB	48	NA	NA	NA	Stage IVB	Cervical Squamous Cell Carcinoma	0.3	LIVING	NA	2	132669	7659.97	2015.95	58.8452	70.003	19.2808	22.3244	231940	74.0671	4.06257	10.1477	20068.1	20.2891	1652.73	9867.67	11.1647	31768.1	10.1492	1190.09	10.1449	247.549	1266.18	0.00221341	142.042	52570.7	2876.3	0.00185352	117.692	2.0263	12.176	300.31	115528	8212.91	7.09353	11.1642	5.06661	2179.29	1257.05
TCGA-EK-A2RC-01A-11R-A18L-13	TCGA-EK-A2RC	33	NA	NA	NA	Stage IB1	Cervical Squamous Cell Carcinoma	4.24	LIVING	4	NA	97613.3	13043.7	2785.98	41.138	41.9232	14.6939	17.0256	288392	75.3028	1.48696	4.59816	25246.7	12.4054	5144.83	9337.74	38.0545	30328.4	15.508	9233.36	6.18105	96.2922	9698.69	3.97138	192.65	15091.5	32931.6	0	222.997	2.40222	34.3693	107.931	51677.3	8044.18	2.3044	3.81466	0	1983.44	1852.26
TCGA-EK-A2RD-01A-12R-A214-13	TCGA-EK-A2RD	47	MX	N0	T1b1	Stage IB1	Cervical Squamous Cell Carcinoma	0.07	LIVING	2	NA	83125	2111.33	3338.58	5.31715	2.85221	22.3302	24.7657	291177	85.7515	17.0158	2.8532	11347.9	5.27607	732.559	8146.02	12.6324	30523.9	12.4861	1142.42	0.27882	29.7464	1869.49	0.157627	80.9613	4266.14	14985.4	2.24373	158.754	0.111416	9.98548	168.631	14608.2	5283.6	2.57498	12.5691	0.178257	1947.58	459.182
TCGA-EK-A2RE-01A-11R-A18L-13	TCGA-EK-A2RE	26	MX	N0	T2a2	Stage IIA	Cervical Squamous Cell Carcinoma	1.87	LIVING	NA	NA	94388.1	6840.69	1455.16	4.56368	15.144	6.69164	19.3481	160768	137.548	6.6231	2.43732	11972.9	0.241097	1535.46	4546.63	10.9147	31902.7	0.248423	590.316	2.41581	44.7518	668.554	2.13076	146.132	15443	1154.91	0.102845	23.6162	1.96633	8.67278	224.213	23983.7	3726.17	2.25391	58.4926	9.26273	1309.19	467.627
TCGA-EK-A2RJ-01A-11R-A18L-13	TCGA-EK-A2RJ	51	MX	N0	T1b2	Stage IB2	Cervical Squamous Cell Carcinoma	1.74	LIVING	1	NA	89145.7	2296.51	2367.87	18.5626	3.91064	7.58615	0.19706	148196	60.6679	3.90413	0.179883	28946.6	3.90547	502.003	8441.69	3.9144	32083.7	18.3705	452.561	12.6554	254.236	494.678	0.103052	60.6908	80269.6	1789.3	0.0823953	25.9029	0.0750733	7.50967	60.6919	263398	738.211	0.126581	23.8773	0.114989	586.233	69.8372
TCGA-EK-A2RK-01A-11R-A18L-13	TCGA-EK-A2RK	67	MX	N0	T1b1	Stage IA2	Cervical Squamous Cell Carcinoma	0.43	LIVING	2	NA	109740	15984.8	6483.26	170.78	151.98	144.663	155.392	573648	290.638	9.32901	11.3713	66229	60.9929	2662.61	3794.28	148.13	26971.2	18.0881	6107.21	7.34769	76.3944	6741.16	4.1702	369.747	15444.4	45822	1.33407	194.553	2.83675	27.6801	136.78	45236	7889.96	5.47625	22.0998	14.9342	1044.44	1208.9
TCGA-EK-A2RL-01A-11R-A18L-13	TCGA-EK-A2RL	32	MX	N1	T1b1	Stage IB	Endocervical Type of Adenocarcinoma	47.73	DECEASED	NA	NA	56074.3	5382.9	2068.96	36.9555	20.8139	11.587	16.2007	135874	62.3539	4.65985	3.50709	10626.2	6.96216	3970.5	14758.2	10.4329	68409.2	9.27044	831.996	3.50112	354.124	846.998	1.17667	103.891	61649.8	2407.05	1.16424	144.256	0.017226	6.95993	415.338	203994	36500.5	2.3257	33.4479	16.8604	2987.4	1821.93
TCGA-EK-A2RM-01A-21R-A18L-13	TCGA-EK-A2RM	40	NA	NA	NA	Stage IB	Cervical Squamous Cell Carcinoma	1.64	LIVING	4	NA	73439.4	8731.64	2149.71	91.2242	76.5869	54.0725	38.3249	517523	40.6	0.0287115	4.54243	4618.24	13.53	3795.72	10581.6	1.16155	57470	4.54547	1051.21	5.65573	214.041	1132.33	4.4466	128.469	52252.4	1541.32	1.13585	72.1428	2.22241	21.3738	180.285	117639	3710.14	1.15462	39.4054	0.0203754	2347.98	641.099
TCGA-EK-A2RN-01A-12R-A214-13	TCGA-EK-A2RN	45	MX	N1	T2b	Stage IB1	Cervical Squamous Cell Carcinoma	2.33	LIVING	1	NA	87487.7	2454.03	3433.04	4.87927	7.14344	18.3598	20.6066	304262	121.731	0.267816	2.61199	5513.24	0.268853	320.048	6424.8	2.61235	42011.7	26.832	644.193	6.90376	108.264	833.269	0.142051	61.1739	25806.4	2895.24	0.111751	94.8516	0.10125	4.84415	110.636	56321.8	5758.45	2.3908	9.36318	0.160038	2230.9	635.075
TCGA-EK-A2RO-01A-11R-A18L-13	TCGA-EK-A2RO	59	NA	NA	NA	Stage IIB	Cervical Squamous Cell Carcinoma	0.07	LIVING	NA	NA	145142	9458.64	2117.01	106.836	132.857	27.3933	41.1394	276208	53.2936	3.74026	0	14965.1	27.5465	2362.52	5732.9	17.4692	23956.4	22.1143	2531.05	3.75201	82.278	2754.42	3.90072	202.766	16886.2	13032.6	1.52947	105.915	4.84199	54.5532	295.82	47796.2	4443.74	9.38254	21.3151	4.66031	1696.97	1296.03
TCGA-EK-A3GK-01A-11R-A214-13	TCGA-EK-A3GK	33	MX	N0	T1b1	Stage IB1	Endocervical Type of Adenocarcinoma	0.49	LIVING	0	NA	58053.4	1142.8	2362.76	57.1796	48.5105	24.228	22.4917	65499.6	34.6148	8.63649	12.9906	2666	22.5588	1954.67	14606.5	0	53567.8	5.15794	388.123	1.69378	38.9475	518.09	0	18.1539	18029.8	1519.7	0.849914	38.9469	0	0.828443	168.067	40038.3	9773.49	0	19.0393	0	1817.78	465.243
TCGA-EK-A3GM-01A-11R-A214-13	TCGA-EK-A3GM	65	NA	NA	NA	Stage IIA	Endocervical Type of Adenocarcinoma	0	LIVING	10	1	316297	12854.5	3368.99	19.5513	14.6477	18.7379	22.0074	287822	129.054	17.1662	17.9994	12631.3	6.48726	6126.27	12864.2	127.678	42231.2	18.7784	2695.07	13.9406	77.5624	2746.53	3.3122	291.665	13753.8	6782.13	0	166.641	0.797404	22.9337	230.365	60626.8	11352.1	8.31504	10.5687	0	2714.66	920.662
TCGA-EK-A3GN-01A-11R-A214-13	TCGA-EK-A3GN	47	NA	NX	TX	Stage IIIB	Cervical Squamous Cell Carcinoma	0.89	LIVING	NA	NA	127298	17230.6	3747.9	86.262	92.3076	8.57806	17.0833	158406	173.833	7.34551	3.7101	40987.1	12.1825	4874.72	993.261	1.27537	22708.6	19.46	3068.28	19.3131	26.8141	3050.06	1.24564	108.251	32500.7	2081.28	0.0256178	64.4942	0.0236148	13.3821	237.061	30272.4	7129.87	2.45342	23.1191	1.25431	3054.93	534.945
TCGA-EX-A1H5-01A-31R-A13X-13	TCGA-EX-A1H5	58	MX	N1	T2b	Stage IIB	Cervical Squamous Cell Carcinoma	20.34	LIVING	4	2	692209	3780.36	2985.01	55.4547	75.2112	79.9589	85.019	1.32158e+06	151.07	17.5204	22.1859	24459.1	34.2125	2914.33	8191.87	47.7315	66184.8	27.4405	1794.53	23.7806	33.2013	2398.4	10.0743	131.212	92905.4	14651.3	12.836	336.512	0.115277	5.43191	276.747	254344	10154.5	0.206997	15.4327	0.185283	3148.13	664.708
TCGA-EX-A3L1-01A-11R-A21U-13	TCGA-EX-A3L1	32	M0	N0	T2a1	Stage IIA1	Cervical Squamous Cell Carcinoma	15.21	LIVING	3	1	57911.4	8218.17	5500.02	4.29571	8.30894	4.29983	12.3028	370517	201.729	15.9765	14.0021	7950.69	4.28507	2050.74	9269.57	4.30153	34465.9	6.28498	581.906	4.2256	92.1495	623.878	0.119411	809.838	14500.1	777.765	0.0948183	86.2013	0.0861843	14.0162	118.173	31959.8	3419.88	0.147863	22.1021	2.08424	1629.05	400.012
TCGA-EX-A449-01A-11R-A24J-13	TCGA-EX-A449	42	M1	NX	T1b1	Stage IVB	Endocervical Type of Adenocarcinoma	14.68	LIVING	3	NA	130192	2266.43	2289.85	23.8837	51.778	19.1776	9.82664	78246	49.7758	32.0631	36.3429	682.068	9.65701	2054.7	20964.6	2.74177	97713	23.4338	204.931	0.26323	223.001	169.661	0.150384	45.0975	30107.1	374.148	0.11791	101.391	0.106708	7.3556	495.162	112562	14766.2	0.189056	25.926	0.169769	2122.76	1400.79
TCGA-EX-A69L-01A-11R-A32K-13	TCGA-EX-A69L	41	M0	N0	T1b1	Stage IB1	Cervical Squamous Cell Carcinoma	19.78	LIVING	2	1	127236	2779.4	3919.74	25.4285	6.61131	19.3835	16.6899	138919	129.569	11.3724	12.0623	15467.5	2.58492	2448.39	7191.44	1.91875	40253.3	30.3013	780.901	8.0386	43.5472	861.485	0	87.8756	16081.2	1690.16	2.80615	47.5751	0	8.66593	87.2026	48146.5	4658.38	0.588198	41.7246	0	2149.56	529.759
TCGA-EX-A69M-01A-11R-A32K-13	TCGA-EX-A69M	62	M0	N0	T1b2	Stage IB2	Cervical Squamous Cell Carcinoma	8.31	DECEASED	4	4	155613	1793.22	2374.99	1.14273	2.2571	2.25742	7.82248	118033	53.4288	4.48223	4.48144	9592.22	0.0255551	1244.8	20522.5	2.2577	97165.5	13.3692	447.219	5.58222	100.137	441.657	0.0166217	70.1157	19966.4	485.038	0.0138217	75.6745	2.19805	4.48173	90.1369	78254.8	8365.22	1.13734	17.8193	0.0181409	1561.83	539.54
TCGA-EX-A8YF-01A-11R-A37P-13	TCGA-EX-A8YF	44	M0	N0	T2a1	Stage IB1	Cervical Squamous Cell Carcinoma	15.54	LIVING	3	1	188605	2836.3	3671.47	7.15353	3.06918	9.19554	10.2165	187663	188.881	7.15202	6.13121	8042.31	0.00479394	1371.19	16229.6	4.09043	72953.5	12.2561	692.235	2.04801	231.758	760.641	0.00318324	68.4126	35127	2067.5	1.02294	200.113	1.02229	8.17225	80.6642	143327	13538.3	1.02581	20.4228	0.00346192	1719.34	1494.72
TCGA-FU-A23L-01A-11R-A16Q-13	TCGA-FU-A23L	60	MX	N0	T2a1	Stage IIA1	Cervical Squamous Cell Carcinoma	23.82	LIVING	NA	1	157606	6429.38	4212.69	63.364	76.4561	28.4243	38.251	910317	110.359	15.2957	13.1138	22119.9	28.3629	3045.9	12182.5	96.0684	64890.2	10.9461	1993.82	21.775	95.0668	2181.73	2.18403	105.997	39354.1	9800.83	1.09983	257.811	3.22667	3.30516	111.46	95744.7	5155.54	3.27756	24.0428	0.0150004	2263.67	665.353
TCGA-FU-A3EO-01A-11R-A214-13	TCGA-FU-A3EO	55	MX	N0	T2b	Stage IIB	Endocervical Type of Adenocarcinoma	16.1	LIVING	2	2	73308.2	11940.1	2832.87	40.9109	44.1328	26.1668	33.2231	390871	61.9973	4.37528	3.73431	41518.6	15.358	3778.58	14715.4	74.4233	39132.3	24.3584	2516.7	12.8848	253.01	2692.11	1.22909	270.192	34890.9	12037.4	0.579894	191.424	2.71554	22.5192	196.503	180963	6437.29	5.9068	15.2845	0.554244	1218.23	872.566
TCGA-FU-A3HZ-01A-11R-A214-13	TCGA-FU-A3HZ	64	M0	N0	T2a2	Stage IIA2	Cervical Squamous Cell Carcinoma	36.24	LIVING	0	1	48549.4	2897.92	1405.78	17.4631	16.0011	6.49426	13.0752	174104	54.019	18.3038	17.5811	4053.74	4.3065	793.134	7573.19	681.548	37312.7	19.7294	537.988	2.84971	64.9911	530.676	6.87067	199.558	55473.5	510.942	0.690639	14.5381	0	8.72093	195.897	57710.5	9471.86	0	27.7771	0.668859	768.28	1815.37
TCGA-FU-A3TX-01A-11R-A22V-13	TCGA-FU-A3TX	78	M0	N0	T1b2	Stage IB2	Cervical Squamous Cell Carcinoma	1.48	LIVING	3	4	54932.8	2191.71	2833.09	5.5835	2.42518	8.11314	8.11307	172469	56.2377	3.05294	3.05404	2812.15	0	2528.59	8284.17	3.05388	54887.3	56.7418	5049.33	4.34676	109.467	6062.98	1.213	1811.83	24648.1	30262.5	0.571116	51.8	0.579241	13.2777	99.2944	57448.2	5971.41	0	11.9312	6.60857	2678.05	493.726
TCGA-FU-A3WB-01A-11R-A22V-13	TCGA-FU-A3WB	43	MX	N0	T2a2	Stage IIA2	Cervical Squamous Cell Carcinoma	16.13	LIVING	3	4	93321.7	4542.56	3331.6	24.7281	24.7316	17.4299	30.5822	256147	113.759	0.65352	3.56679	31856	4.29655	2218.38	5630.97	58.4159	32647.4	16.0153	2233.74	5.05147	125.443	2566.39	2.96495	279.423	31502.1	18585.7	0	219.604	0.695443	11.644	296.936	58423.7	4720.55	0.661726	33.5842	0	3283.53	646.281
TCGA-FU-A3YQ-01A-11R-A22V-13	TCGA-FU-A3YQ	35	MX	N0	T1b1	Stage IB1	Cervical Squamous Cell Carcinoma	28.29	LIVING	4	2	86141.9	10059.7	6773.52	30.9508	18.2433	9.77691	14.0095	377528	159.336	2.72961	2.02513	49169.9	9.81573	2073.51	6049.99	5.54702	23565.6	9.7974	3092.43	3.44812	51.3796	3215.79	2.11696	361.779	9902.37	14693.4	1.40804	262.345	1.4226	11.9584	152.232	25040.6	2951.26	5.75096	14.7378	1.35925	1571.5	296.029
TCGA-FU-A40J-01A-11R-A24J-13	TCGA-FU-A40J	38	MX	N1	T2a1	Stage IIIB	Endocervical Type of Adenocarcinoma	13.99	LIVING	3	1	62095.2	6532.93	3872.79	22.8103	24.6712	5.91367	17.1796	143268	88.56	4.01483	2.13592	6448.53	4.01634	3006.08	6040.51	5.91426	23148.2	13.3198	1348.11	11.1848	86.6793	1485.35	5.12948	144.938	7696.83	2910.44	0.0861253	261.123	1.79395	5.86714	161.839	36947.1	8076.35	3.7195	20.8022	14.8484	2829.3	733.344
TCGA-FU-A57G-01A-11R-A26X-13	TCGA-FU-A57G	49	MX	N0	T1b2	Stage IB2	Endocervical Type of Adenocarcinoma	35.41	LIVING	3	1	273324	15496.5	4937.04	144.011	142.997	69.2225	99.5969	135311	183.602	153.086	131.796	3130.84	4.18123	5321.63	6031.87	4.17561	49842.6	17.2331	2151.02	18.6362	262.579	2182.32	3.96454	218.641	118709	1223.31	0	153.829	0	33.296	152.704	330675	3576.83	2.09448	17.7306	0	885.87	522.522
TCGA-FU-A5XV-01A-11R-A28L-13	TCGA-FU-A5XV	32	MX	N1	T1b2	Stage IIIB	Cervical Squamous Cell Carcinoma	10.55	LIVING	NA	2	263083	7620.49	5649.62	25.1426	50.3497	27.7553	32.0986	147623	140.643	20.8633	33.9738	6187.87	1.69681	2639.42	25463.7	11.2463	180316	10.3874	1216.37	4.31064	137.17	1275.4	0.843369	101.547	36412	1348.33	0.851974	54.6579	1.75295	6.91425	133.677	118072	16220.4	3.4768	39.0988	1.71956	1919.65	1225.95
TCGA-FU-A770-01A-11R-A342-13	TCGA-FU-A770	33	MX	N1	T2a2	Stage IIIB	Endocervical Adenocarcinoma of the Usual Type	1.12	LIVING	2	2	180129	3509.46	4194.93	35.8083	29.8124	20.3149	24.8132	113933	53.7201	9.88772	3.33986	5652.3	7.86293	3195.35	11226.6	1.3537	38811.5	12.8726	1014.94	12.5734	159.116	1086.26	0	101.619	35954.3	1529.17	0	77.1751	0.963751	15.9874	276.365	112742	16034.3	0.368392	30.9499	9.69362	3315.14	1689.6
TCGA-GH-A9DA-01A-21R-A37P-13	TCGA-GH-A9DA	27	MX	N0	T1b	Stage IB1	Cervical Squamous Cell Carcinoma	17.74	LIVING	5	2	74486.9	3218.56	3858.1	64.7424	40.2246	48.1159	47.2348	226920	90.957	1.71203	1.71205	13420.3	8.72177	3611.41	33129.2	4.33532	103967	5.21104	715.594	6.98444	142.594	712.968	0.851353	128.575	28972.6	524.001	0	64.7021	0.863104	7.84657	149.574	97513.2	6759.99	0.844693	27.9941	0	1988.53	427.768
TCGA-HG-A2PA-01A-11R-A214-13	TCGA-HG-A2PA	38	M0	N0	T1b2	Stage IB2	Cervical Squamous Cell Carcinoma	25.39	DECEASED	5	2	97259.5	8019.52	3702.17	25.8302	28.4337	8.96172	11.555	325084	91.3101	3.78274	6.39416	42392.2	9.001	2965.26	10164.2	48.6359	62386	8.98192	2910.24	7.75117	64.0678	3061.24	2.63052	356.579	28993.5	16441.1	1.99426	200.936	0.597619	14.911	130.193	80119.3	15775.4	3.92276	12.873	1.9084	1088.14	2300.5
TCGA-HG-A9SC-01A-21R-A42V-13	TCGA-HG-A9SC	49	MX	N0	T2b	Stage IIB	Adenosquamous	16.56	LIVING	0	1	116690	8942.36	5430.2	60.0003	70.259	78.2808	103.29	295939	191.386	10.6896	8.40706	93199.5	6.68032	5905.36	3767.35	22.5437	24565.8	11.2251	6021.66	7.31701	155.106	6324.48	1.05991	451.992	21987.7	23734.2	1.73169	293.955	0	20.4786	138.033	38590.7	1444.58	3.40745	23.1678	19.7193	1653.53	268.765
TCGA-HM-A3JJ-01A-21R-A21U-13	TCGA-HM-A3JJ	40	MX	N1	T1b1	Stage IB1	Cervical Squamous Cell Carcinoma	21.65	DECEASED	6	NA	113886	24986	7025.22	126.457	131.553	120.332	125.433	1.47855e+06	188.684	14.2798	11.2213	61176	71.3481	3386.14	3624.81	80.5633	26487.4	21.4183	4680.41	13.2542	30.6041	4813.01	5.08713	548.702	6621.35	22455.6	4.06566	341.664	1.02117	31.6037	93.8387	15871	3594.21	6.11119	11.2246	1.02394	887.339	548.724
TCGA-HM-A3JK-01A-11R-A21U-13	TCGA-HM-A3JK	64	MX	N1	T2b	Stage IIA2	Cervical Squamous Cell Carcinoma	20.76	LIVING	0	4	508647	29534.5	7258.78	418.791	384.39	322.464	350.969	1.5933e+06	107.134	7.85937	10.8099	88491.2	118.027	3147.27	3016.54	30.4675	20489.7	29.4911	4336.6	19.6696	37.3451	4707.16	3.93796	524.886	11284.8	33473.9	2.9553	337.146	3.94517	45.2366	57.0032	29037.1	4697.31	9.84703	5.89212	20.7063	1452.73	685.083
TCGA-HM-A6W2-06A-22R-A342-13	TCGA-HM-A6W2	34	M1	N0	T2a	Stage IVB	Adenosquamous	9.43	LIVING	2	2	254554	3488.26	4032.81	3.39736	0.0289492	1.1535	1.15336	250870	152.398	11.2219	23.486	4598.71	0.0273943	2688.17	3238.38	2.27638	15414.1	43.6227	572.631	7.85238	150.156	667.877	2.23867	663.218	112590	888.622	2.21962	90.7939	0.0136576	12.3357	220.754	154926	9550.31	0.0209337	21.3059	0.0194174	756.398	1226.98
TCGA-IR-A3LA-01A-11R-A22V-13	TCGA-IR-A3LA	60	M0	N0	T1b1	Stage IB1	Endometrioid Adenocarcinoma of Endocervix	137.06	LIVING	2	1	36003.8	3383.59	2249.28	6.34312	2.06222	9.20093	12.0608	220074	49.2307	7.79666	4.20571	6742.95	0	1584.55	13512.5	10.6323	90954.6	71.9285	829.752	3.49966	360.467	860.485	3.66648	143.607	174571	2225.67	0	157.22	0.677921	8.52034	221.556	164799	22387.2	0.643047	23.5609	0	1768.98	3518.46
TCGA-IR-A3LB-01A-11R-A24J-13	TCGA-IR-A3LB	53	M0	N0	T1b1	Stage IB1	Endocervical Type of Adenocarcinoma	66.75	DECEASED	4	3	64731.3	4031.02	1790.14	4.10203	8.10908	6.77471	8.1091	98636.8	20.1147	14.6822	13.3498	12997.3	0.0750592	3493.38	8459.42	5.44004	51407.2	22.6634	1509.99	9.33479	170.723	1503.34	3.88767	277.417	49795.8	1131.23	1.34504	54.7919	0.035104	14.6728	86.8003	122600	17765.6	3.9719	20.0586	0.0512267	1495.34	1745.92
TCGA-IR-A3LC-01A-11R-A214-13	TCGA-IR-A3LC	40	M0	N0	T1b1	Stage IB1	Cervical Squamous Cell Carcinoma	129.27	LIVING	3	1	130961	6414.51	3114.45	75.693	66.0751	31.7461	38.3637	222961	184.329	1.08258	2.87962	13554.2	46.1078	1643.01	6595.16	12.4851	35499.4	11.3175	1715.1	13.3076	44.9005	1802.74	0.511629	168.028	26077.8	3675.12	0.530407	169.269	2.55411	8.92997	115.159	52733.7	9156.87	2.35674	11.2969	0.503656	1987.65	713.119
TCGA-IR-A3LH-01A-21R-A214-13	TCGA-IR-A3LH	49	M0	N0	T2a1	Stage IIA1	Cervical Squamous Cell Carcinoma	78.65	LIVING	2	4	118941	4502.06	5809.4	32.2376	35.4405	35.9948	35.9821	348284	135.709	4.63519	1.97678	35758.7	10.5272	4726.08	2388.27	15.2424	17987.3	19.6024	1792.33	7.37964	82.082	1879.28	0.422754	280.034	27899	5442.8	2.83198	111.793	2.88431	8.92668	153.16	61136.5	2038.28	5.46046	24.357	0.414561	1488.42	84.7003
TCGA-IR-A3LI-01A-11R-A214-13	TCGA-IR-A3LI	48	M1	N1	T2b	Stage IVB	Endocervical Type of Adenocarcinoma	81.9	LIVING	4	1	107071	4606.11	2290.17	1.15503	0.0293164	3.40302	0.0292728	210595	50.5303	65.9371	62.5595	14795.6	0.0277402	2370.94	11764.9	34.7967	81899.6	10.1281	1310.6	6.74789	132.416	1552.96	0.0180043	317.523	37247	9387.21	0.0149614	124.571	2.21458	16.8213	193.011	62381.3	14502.7	4.46823	20.2154	15.3927	4053.99	2605.33
TCGA-IR-A3LK-01A-12R-A214-13	TCGA-IR-A3LK	69	M0	N0	T1b2	Stage IB2	Cervical Squamous Cell Carcinoma	29.83	DECEASED	1	1	83837.4	2691.2	2558.63	4.81098	6.79304	9.27554	5.80068	215800	48.5165	0.358899	0.846051	3099.43	0.846723	1666.64	2793	3.81682	15622.5	77.8849	470.165	11.493	127.086	525.293	0	68.3809	20549.8	1246.43	2.07252	98.2164	1.53051	6.83057	248.818	42424.2	2768.67	1.38265	23.7952	0	2197.63	499.496
TCGA-IR-A3LL-01A-11R-A214-13	TCGA-IR-A3LL	60	M0	N0	T1b1	Stage IB1	Cervical Squamous Cell Carcinoma	36.33	LIVING	2	1	87236.9	6779.57	4782.28	71.9327	56.3229	52.8631	64.1379	456041	84.8862	6.02986	4.29411	20754.7	24.3024	1719.13	9626.06	5.15705	24631.4	33.8409	2567.48	6.91628	27.6852	3032.8	0	114.345	5634.01	18460.2	0	105.685	0.853731	6.03089	103.944	20194.9	9476.17	0.834257	16.436	0	1689.67	696.649
TCGA-JW-A5VG-01A-11R-A28L-13	TCGA-JW-A5VG	35	MX	NX	T2a	Stage IIA	Cervical Squamous Cell Carcinoma	27.4	LIVING	5	1	117170	1101.54	1987.8	24.5529	12.3691	7.79332	15.4139	45159.5	68.7891	0.11666	1.67849	11343.4	15.2678	4991.08	9105.46	3.20843	45874.9	6.25539	950.499	9.15485	61.1679	985.589	0.0699037	32.2034	11445.6	123.703	0.0567073	59.6522	0.0519344	7.74169	102.351	52495.4	7041.53	0.0844614	9.30504	0.0773513	1566.74	675.881
TCGA-JW-A5VI-01A-11R-A28L-13	TCGA-JW-A5VI	45	MX	NX	T2b	Stage IIB	Cervical Squamous Cell Carcinoma	24.54	LIVING	2	2	247036	7414.01	3058.41	10.5491	52.2702	24.8949	22.2918	101992	109.794	4.00944	1.3954	10966.3	2.70524	1595.23	9162.05	2.70371	65304.6	13.1215	841.432	9.14608	150.251	854.499	1.34498	118.962	41312	2060.34	0.0353503	87.6106	0.0325188	15.6663	135.939	163365	8299.78	2.63792	32.6365	0.0473055	1160.19	527.878
TCGA-JW-A5VJ-01A-11R-A28L-13	TCGA-JW-A5VJ	56	MX	NX	T2b	Stage IIB	Cervical Squamous Cell Carcinoma	21.42	LIVING	3	1	169666	7901.24	3854.22	21.5665	53.8619	24.7939	19.4116	127791	100.195	2.17771	5.40663	4907.73	10.7843	1483.32	11666	16.1797	50284.6	7.562	1356.21	3.25197	174.502	1344.36	1.08948	115.28	45466.3	1133.24	0.00960915	73.2714	0.00888864	12.9311	305.914	147741	8198.55	1.09456	6.48707	0.0125641	1750.46	979.177
TCGA-JW-A5VL-01A-11R-A28L-13	TCGA-JW-A5VL	37	MX	NX	T1b2	Stage IB2	Cervical Squamous Cell Carcinoma	15.57	LIVING	2	1	84787.1	3362.28	2489.49	13.5749	17.2541	13.5726	18.4791	61327.7	109.29	0.0513038	0.0509238	552.454	0.0514307	2236.6	9087.47	1.29057	75141	9.87623	132.643	3.73921	100.701	110.545	0.0326257	27.0783	31383.2	74.9394	0.0269236	14.8009	0.0248115	6.19563	166.985	123010	4146.67	1.27569	22.1223	0.0357569	2769.31	486.165
TCGA-JW-A852-01A-11R-A358-13	TCGA-JW-A852	42	MX	N1	T2b	Stage IIB	Cervical Squamous Cell Carcinoma	8.28	DECEASED	3	1	238498	5187.06	2376.27	26.9923	29.4336	11.0884	14.7594	197895	118.783	4.96041	6.1773	4376.66	9.83533	1695.6	13417.4	2.51459	55112	12.2877	1449.52	10.995	161.597	1652.74	0.0321786	107.791	44109.9	3781.68	5.84683	115.122	1.22866	12.261	259.531	85554.7	10909	2.47098	24.5013	0.0352628	1818	1380.89
TCGA-JW-AAVH-01A-11R-A38M-13	TCGA-JW-AAVH	46	M0	N0	T1b1	Stage IB1	Cervical Squamous Cell Carcinoma	18.13	LIVING	10	2	139426	4220.69	5464.72	53.8662	45.2686	58.5918	52.3184	338728	245.265	3.05666	7.76233	9886.85	17.1887	2275.49	23794	17.9013	115116	13.2348	1512.56	2.27956	239.8	1757.76	1.5409	117.86	77548.4	6236.19	0	132.717	2.41357	3.83946	295.2	165597	41470	0.726681	45.3689	0	4516.01	4382.82
TCGA-JX-A3PZ-01A-11R-A21U-13	TCGA-JX-A3PZ	25	M0	N0	T1b	Stage IB	Cervical Squamous Cell Carcinoma	21.09	DECEASED	0	1	35322.2	2277.54	2154.6	14.2838	30.0221	14.275	12.5265	132978	189.565	10.6515	12.3435	54742.6	3.73411	4018.97	4270.39	5.50278	19080.8	7.23578	625.312	17.1922	52.9011	765.774	0.0953021	119.584	8746.02	867.618	1.72632	47.6462	0.0697406	7.19742	110.819	22975.2	1812.26	1.87716	35.0212	0.106135	1281.94	302.24
TCGA-JX-A3Q8-01A-11R-A21U-13	TCGA-JX-A3Q8	40	MX	N0	T1b1	Stage IB1	Endocervical Type of Adenocarcinoma	44.58	LIVING	3	1	121584	2193.93	2499.45	18.7822	2.09769	9.39819	5.22699	144834	64.6617	0.00973015	2.09834	3452.51	4.18361	1753.89	8511.86	192.803	63061.5	5.22664	1687.15	3.13963	108.452	1991.63	0.00644296	21.9109	41098.4	8189.65	3.11009	113.667	1.04519	8.35056	283.621	70179.2	13593.1	2.09152	20.8606	0.00701305	2803.91	2152.18
TCGA-JX-A5QV-01A-22R-A28L-13	TCGA-JX-A5QV	37	M0	N0	T1b1	Stage IB1	Cervical Squamous Cell Carcinoma	20.89	LIVING	5	1	392907	4882.66	2815.83	19.6428	11.2821	18.2418	16.8531	126687	145.067	12.5897	12.5757	4291.39	2.90785	2054.36	11636.8	5.70228	67884.8	18.1599	1518.82	4.27474	110.24	1673.62	0.0542107	58.6998	28133.9	3390.45	0.0442901	115.833	1.38925	12.5807	218.985	148671	14724.3	1.47195	18.2015	0.059746	2570.3	2590.89
TCGA-LP-A4AU-01A-32R-A24J-13	TCGA-LP-A4AU	35	M0	N1	T2	Stage IIIB	Cervical Squamous Cell Carcinoma	11.27	LIVING	1	1	170497	4367.37	3489.34	6.66007	9.897	13.1245	13.1269	198699	137.492	1.79702	0.135091	4092.56	0.136735	747.203	8094.27	1.79109	43459	3.42146	601.679	1.79025	85.8379	659.888	3.12608	216.702	14114.1	1626.8	0.0648468	97.1624	0.0592907	0.135523	98.805	42791.3	2365.71	0.0975366	33.8909	0.0890986	2620.99	190.994
TCGA-LP-A4AV-01A-11R-A24J-13	TCGA-LP-A4AV	63	M0	N0	T1b	Stage IB	Cervical Squamous Cell Carcinoma	0	LIVING	4	1	130810	10996.8	3694.59	66.497	131.633	44.4685	47.2576	366904	69.8203	3.28121	5.98676	9089.49	11.3498	1772.71	6268.67	41.6432	27566.9	24.8058	1134.82	5.84253	39.3893	1212.5	0.182577	144.591	12098.9	1969.8	4.38309	67.086	0.127387	13.9235	122.48	38580.8	5863.65	2.88425	14.283	4.95001	1254.1	458.134
TCGA-LP-A4AW-01A-11R-A24J-13	TCGA-LP-A4AW	52	M0	N0	T1b	Stage IA	Cervical Squamous Cell Carcinoma	0.89	LIVING	2	1	326657	58131.7	9784.52	998.848	903.558	409.416	486.023	2.00998e+06	522.817	8.17215	4.6948	55700.7	205.47	2547.88	2020.21	155.468	16421.7	25.5531	2638.51	10.4496	38.409	2772.19	2.31922	857.529	20463.2	20103.8	2.29305	431.099	2.2826	58.9559	73.2781	33498.9	3113.98	3.4829	9.346	1.19246	829.965	475.444
TCGA-LP-A5U2-01A-11R-A28L-13	TCGA-LP-A5U2	30	MX	N1	T2a	Stage IIIB	Endocervical Adenocarcinoma of the Usual Type	0.3	LIVING	1	1	178389	6125.18	3238.91	109.57	87.6734	53.4816	63.0632	134278	60.4673	1.47993	0.0825395	1446	8.3136	539.243	34377.1	4.22993	178904	21.9422	3898.52	2.8444	209.821	4358.08	1.41505	72.8203	49558	12547.9	0.0420235	37.1587	0.0386034	2.85458	266.12	216780	7056.64	1.44548	11.0764	1.43151	1816.34	716.156
TCGA-LP-A5U3-01A-11R-A28L-13	TCGA-LP-A5U3	40	M0	N0	T1b1	Stage IB1	Cervical Squamous Cell Carcinoma	0.82	LIVING	3	1	303768	3410.47	3244.32	13.1231	20.635	13.1236	18.7573	69655.4	88.2286	0.921268	0.921231	2930.76	5.61548	2464.22	14429.6	0.92208	105929	14.071	494.703	3.73965	133.297	486.254	0.927792	60.0607	60000.3	968.772	0	67.5722	0	6.55607	153.004	199173	12193.5	3.75911	23.4631	0	1844.64	1180.95
TCGA-LP-A7HU-01A-11R-A342-13	TCGA-LP-A7HU	53	M0	N0	T2	Stage II	Endocervical Type of Adenocarcinoma	13.34	LIVING	3	1	825411	8139.65	5321.97	73.0761	66.0048	84.9335	102.243	554749	167.319	4.65085	7.01994	23698.6	18.8742	4038.43	8511.17	63.6881	44736.6	49.6693	4684.25	3.87457	182.259	5549.13	3.18891	234.869	33212.1	23526.8	0	143.723	0.761166	10.1796	124.06	115367	7293.6	1.52874	18.0277	2.34811	2382.5	597.737
TCGA-MA-AA3W-01A-11R-A38M-13	TCGA-MA-AA3W	54	M0	N1	T1b1	Stage IB1	Cervical Squamous Cell Carcinoma	22.5	LIVING	6	2	209927	11256.9	7916.99	182.49	135.645	110.628	130.816	831492	211.3	8.02015	3.16711	41913.4	43.7569	2393.27	8724.85	45.1613	41803.6	21.7749	1706.24	3.17347	60.4218	1752.2	0	185.439	9773.9	9082.1	1.62057	360.554	3.34476	9.64414	174.95	35525.2	4599.46	1.57536	20.13	0.762927	2086.85	743.435
TCGA-MA-AA3X-01A-22R-A42U-13	TCGA-MA-AA3X	50	MX	NX	T3b	Stage IIIB	Cervical Squamous Cell Carcinoma	20.27	LIVING	3	2	46140.8	2637.43	6177.1	9.39739	3.23412	1.68799	6.31948	63997.4	173.752	6.2906	6.28386	4578.1	3.23607	2239.07	2429.84	12.4647	36625.1	21.5249	481.494	3.21589	66.2721	469.193	0.0713312	86.2728	25377.9	712.153	0.0578284	35.542	0.052949	1.69451	508.653	49467	4267.44	0.0862476	3.23955	0.0789596	1703.94	735.15
TCGA-MA-AA3Z-01A-11R-A38M-13	TCGA-MA-AA3Z	43	M0	N0	T1b2	Stage IB2	Cervical Squamous Cell Carcinoma	19.55	LIVING	5	1	113839	2032.74	2928.87	4.75772	17.1644	9.52894	10.4833	200642	46.7487	18.1368	12.4035	2860.16	1.89491	1175.74	15844	2.84932	101441	5.71236	1128.02	1.89544	151.739	1465.86	0	33.3873	38379.9	4324.12	0	92.56	0.950851	2.84921	199.453	120487	17883.5	0	33.4064	0	4223.95	1805.64
TCGA-MA-AA41-01A-11R-A38M-13	TCGA-MA-AA41	33	M1	N1	T2	Stage IIB	Cervical Squamous Cell Carcinoma	9.17	LIVING	3	2	80412	4192.19	2753.67	9.39336	13.3729	19.9947	25.2953	284079	106.223	0.0733577	0.0727832	6584.87	2.7526	979.455	10232.8	6.73843	34039.9	10.6922	772.434	10.5908	132.735	768.456	1.3672	148.693	31987	1220.98	0.0374828	131.43	1.32684	4.07585	207.05	68700.8	4415.14	0.0545507	17.315	0.0502553	2010.5	403.516
TCGA-MA-AA43-01A-11R-A42V-13	TCGA-MA-AA43	48	MX	NX	T3b	Stage IIIB	Cervical Squamous Cell Carcinoma	11.37	LIVING	6	4	94900.4	5676.52	5261.3	109.795	122.65	86.5163	76.2313	254302	320.574	10.3941	7.82163	8082.19	18.0863	3839.9	756.696	3.97005	4120.68	12.9889	1571.46	12.8704	143.579	1620.61	9.8343	248.319	42928.6	1034.77	0.0339813	42.7741	0.0312685	14.2316	345.258	53400.9	483.799	0.049247	40.0255	12.3746	1002.42	47.9402
TCGA-MU-A5YI-01A-11R-A32K-13	TCGA-MU-A5YI	60	MX	NX	T1a1	Stage IA1	Cervical Squamous Cell Carcinoma	34.59	LIVING	NA	3	323441	30549	5772.41	520.504	531.284	571.025	620.698	947394	180.384	6.74051	0.42751	40638.3	132.395	4689.14	2424.91	149.035	28692.9	15.8333	3913.91	3.61786	78.3243	4181.65	0.205177	354.19	19621.5	10860.5	2.66347	245.494	2.57857	6.72289	72.2286	57061.6	1481.98	0.264814	6.85374	0.23466	909.323	271.415
TCGA-MU-A8JM-01A-11R-A36A-13	TCGA-MU-A8JM	46	MX	N0	T1b	Stage IB1	Cervical Squamous Cell Carcinoma	19.94	LIVING	2	4	106593	6143	6109.93	89.9893	74.984	71.8469	85.277	298768	143.561	5.46346	6.25812	9561.98	12.5994	2503.89	21524	5.45545	87176.2	13.3726	2104.73	3.8923	169.616	2298.79	0	269.81	17017.7	6048.32	0.759518	122.237	0.765057	9.43007	248.496	60981.3	3512.04	1.53625	26.0231	1.54608	5805.55	500.884
TCGA-MY-A5BD-01A-11R-A26X-13	TCGA-MY-A5BD	62	M0	N0	T2b	Stage IIB	Cervical Squamous Cell Carcinoma	54.76	LIVING	NA	1	105747	3524.36	2725.71	25.6841	33.7407	21.6647	12.0026	56144.4	72.3341	37.167	33.9475	2111.21	1.54986	2878.55	19694.8	48.2704	194413	21.7186	1215.24	10.4705	362.09	1360.01	0.76568	49.8031	183385	3421.41	1.61632	86.0078	0	3.15794	319.335	567404	8815.05	6.53159	27.3415	9.93355	7601.62	1587.72
TCGA-MY-A5BE-01A-21R-A26X-13	TCGA-MY-A5BE	42	MX	N0	T1b1	Stage IB1	Cervical Squamous Cell Carcinoma	35.02	LIVING	NA	1	262098	4865.75	6664.96	19.7563	15.1206	30.1734	40.5963	105394	177.371	4.68315	2.36653	10419	0.0361403	2113.49	7871.9	13.9591	62311.8	26.6417	2463.58	8.12451	71.9207	2610.82	1.1828	90.474	15492.2	4380	0.0192844	148.414	0.0178008	6.99378	84.6789	109962	5327.17	1.19403	27.8263	0.0254356	2031.17	398.858
TCGA-MY-A5BF-01A-11R-A26X-13	TCGA-MY-A5BF	68	MX	N0	T2a2	Stage IIA2	Cervical Squamous Cell Carcinoma	20.83	LIVING	NA	1	537658	4200.02	2177.17	28.8688	35.981	34.1666	44.8594	69666.7	84.4016	0.173414	0.171724	3289.89	3.81587	2669.77	11658.9	0.186397	88393.6	10.93	1560.74	3.77657	37.878	1668.25	0.0990294	59.3787	20325.7	4153.46	0.0793157	59.3683	1.72554	12.6005	100.56	83267.7	5536.64	1.91601	10.9673	0.110389	2709.1	414.123
TCGA-MY-A913-01A-11R-A37P-13	TCGA-MY-A913	28	M1	N0	Tis	Stage IIA	Cervical Squamous Cell Carcinoma	17.21	LIVING	7	5	62212.9	837.803	1525.16	5.57936	0.0877044	2.84123	2.84065	172407	150.337	5.56625	15.0217	1724.68	2.84334	2216.58	8292.19	1.46883	26046.2	4.2117	218.762	6.87698	95.7326	207.828	0.0507079	68.4408	25270	136.753	0.0414948	45.2122	0.0381219	4.2051	62.9767	76862.1	3044.75	0.0606818	32.7669	6.5768	1029.1	196.9
TCGA-PN-A8MA-01A-11R-A36A-13	TCGA-PN-A8MA	43	M0	N0	T2b	Stage IIB	Cervical Squamous Cell Carcinoma	2.96	LIVING	9	NA	79020.8	3901.55	6476.48	24.5515	37.8667	44.2313	46.1213	419990	89.0493	1.15526	2.41582	7530.72	7.49639	2374.31	18572.1	6.83639	52428.1	34.271	611.175	1.78758	299.84	699.677	0	200.357	35497.8	5060.3	3.356	132.06	0	4.95356	744.527	118967	8886.16	1.83415	11.9127	0	2363.6	967.796
TCGA-Q1-A5R1-01A-11R-A28L-13	TCGA-Q1-A5R1	32	MX	N0	T1b1	Stage IB1	Mucinous Adenocarcinoma of Endocervical Type	15.57	LIVING	2	1	228848	10434.7	4603.69	25.3282	38.8024	17.1072	14.862	80580.7	169.571	7.40937	1.4182	5429.79	2.91027	5620.47	8278.1	17.1108	56872	25.4261	2026.57	9.71898	189.014	2149.07	0	97.0376	59231.1	2902.72	0.709725	199.452	0.716103	14.1887	158.313	193553	11488	4.52826	11.8843	0	1738.2	1931.08
TCGA-Q1-A5R2-01A-11R-A28L-13	TCGA-Q1-A5R2	64	MX	NX	TX	NA	Cervical Squamous Cell Carcinoma	16.39	LIVING	2	1	244918	14802.9	4884.18	163.769	136.819	83.9616	103.654	194618	126.489	9.33786	3.12129	10502.4	22.7999	2844.87	7044.8	22.8172	37269.5	12.4485	2852.12	19.674	136.855	3047.04	0.00555145	149.301	33149.4	5360.06	0.00464119	159.664	1.03892	35.2181	124.42	117175	6898.61	5.17381	9.34156	0.00604123	1783.23	978.705
TCGA-Q1-A5R3-01A-11R-A28L-13	TCGA-Q1-A5R3	56	MX	NX	TX	NA	Cervical Squamous Cell Carcinoma	15.93	LIVING	5	1	283227	6190.73	2234.47	28.0642	10.497	11.3756	21.0381	89184.1	130.808	1.71925	1.71927	2432.01	3.47496	4042.31	11451.7	6.10729	60589.6	14.9077	1013.17	14.9691	173.849	1018.44	0	36.8363	50880.7	892.882	0	51.7635	0	12.2818	110.595	182138	9175.93	1.73429	16.657	0.851502	1301.16	1288.91
TCGA-Q1-A6DT-01A-11R-A32K-13	TCGA-Q1-A6DT	55	MX	NX	TX	Stage I	Cervical Squamous Cell Carcinoma	9.03	DECEASED	NA	1	95194.1	3757.5	1972.16	21.4928	13.9793	17.1983	17.1989	136113	213.627	8.60394	5.38753	5318.46	2.16937	1332.31	2677.49	1.09376	14028.3	3.24339	387.581	1.09461	106.296	391.875	2.14682	213.644	35123.8	185.747	0.00916869	53.7011	0.00848202	2.16931	151.388	58057.3	3578.21	0.0128978	8.61038	0.0119834	2684.99	499.227
TCGA-Q1-A6DV-01A-11R-A32K-13	TCGA-Q1-A6DV	36	M0	N0	T1b1	Stage IB1	Mucinous Adenocarcinoma of Endocervical Type	16.13	LIVING	0	1	194457	4450.28	5041.23	15.5672	25.8492	22.2279	15.5706	227181	133.337	25.4979	25.5346	19376.6	2.29177	4548.84	9512.66	11.9486	49384.3	21.7327	2313.9	4.7423	372.712	2430.97	1.14571	199.123	72183.1	10850.7	1.18508	223.946	0	10.8116	373.695	212931	19940	2.37049	20.4623	0	3071.96	2070.28
TCGA-Q1-A6DW-01A-11R-A32K-13	TCGA-Q1-A6DW	44	MX	NX	TX	Stage I	Cervical Squamous Cell Carcinoma	17.54	LIVING	1	4	355596	5408.76	3198.92	77.4616	49.7478	49.0771	53.9183	270629	162.434	6.13875	4.7515	7824.54	12.4071	2422	11050.6	5.43206	36457.7	17.2509	3096.74	4.07283	77.3391	3895.13	0	104.291	18780.4	11836.5	0.642422	72.4899	1.39329	4.75062	187.97	56226.7	8770.91	2.74492	17.9145	0.618712	2711.67	532.161
TCGA-Q1-A73O-01A-11R-A32K-13	TCGA-Q1-A73O	37	MX	NX	TX	Stage IB2	Cervical Squamous Cell Carcinoma	14.06	LIVING	NA	1	117215	3662.05	3545.04	4.62196	2.76531	12.0515	8.33605	212535	25.0533	1.83602	1.83604	2484.39	0	1351.31	5814.9	1.83694	35469.9	16.7098	534.009	2.7665	78.9262	535.867	0.915903	140.226	20388.9	995.599	0	78.9243	0	12.9984	90.068	54856.7	6973.99	0	30.6517	0.91366	1813.84	774.567
TCGA-Q1-A73P-01A-11R-A32K-13	TCGA-Q1-A73P	45	MX	N0	T1b	Stage IB1	Endocervical Type of Adenocarcinoma	15.87	LIVING	6	1	241109	4707.39	4479.39	23.997	36.103	23.4633	26.7571	238620	124.399	7.56914	7.0223	11237.9	4.25096	4153.81	15910.5	5.33958	82088.8	10.8613	1345.37	2.61275	75.5462	1389.77	0.445625	220.382	18115.4	3118.45	0	174.329	1.07802	4.8058	144.647	67203.6	30348.3	2.71074	21.3238	0	1667.77	2243.82
TCGA-Q1-A73Q-01A-21R-A32K-13	TCGA-Q1-A73Q	46	MX	NX	TX	Stage I	Cervical Squamous Cell Carcinoma	9.33	LIVING	2	2	130706	5093.82	3894.54	18.9199	6.01922	20.1599	14.6191	294699	145.515	6.03723	2.33793	4299.75	3.5668	2005.55	8148.32	27.5634	33778	14.6787	927.171	2.96403	151.053	957.258	7.89159	105.52	33012.9	1367.46	0	214.96	1.22597	8.5204	529.619	64343.9	8203.02	1.77454	29.4836	0	2440.39	967.778
TCGA-Q1-A73R-01A-11R-A342-13	TCGA-Q1-A73R	45	MX	NX	TX	Stage I	Endocervical Type of Adenocarcinoma	18.63	LIVING	NA	1	66085.7	2898.01	3253.05	30.9682	27.7031	21.1705	12.1839	221489	59.5236	2.39212	2.39239	280193	6.48059	3094.74	8033.91	328.982	36843.1	30.2421	6594.53	4.03617	462.158	6838.52	0.780136	66.0485	119052	10628.4	0	199.956	0	6.48299	453.858	330153	7287.16	0	22.0135	0	3396.75	662.655
TCGA-Q1-A73S-01A-11R-A342-13	TCGA-Q1-A73S	33	MX	N1	T1b1	Stage IB1	Adenosquamous	22.6	LIVING	4	4	18804.3	2111.39	1667.03	2.26935	5.24217	7.0289	8.22149	129708	24.325	13.0903	10.6864	2398.29	0	1659.89	7572.16	8.22215	74230	11.8438	279.616	4.68345	235.123	272.459	8.34876	64.8888	150252	349.416	10.0554	10.6147	0	2.26179	464.269	239496	13623	0.49271	47.8828	0	965.573	3176.71
TCGA-R2-A69V-01A-11R-A32K-13	TCGA-R2-A69V	42	M0	N0	T1b	Stage IB	Cervical Squamous Cell Carcinoma	19.58	LIVING	NA	1	118088	3515.16	5270.86	4.75681	10.4813	10.4814	9.52712	203309	123.082	4.75767	3.80323	12585.5	0	1397.85	3168.79	8.57305	12002.5	22.9022	1154.54	3.8053	47.6946	1138.32	0.946072	192.738	7640.05	2390.19	0	165.069	1.91597	9.53395	98.2668	25601.4	2152.6	1.90095	14.3017	0.944592	1539.07	250.933
TCGA-RA-A741-01A-11R-A342-13	TCGA-RA-A741	34	NA	NA	NA	Stage IIB	Cervical Squamous Cell Carcinoma	14.59	LIVING	0	4	122762	5942.57	4300.27	45.5174	33.0036	20.4935	23.5092	309744	112.176	12.8553	12.8775	16142.9	12.8481	3287.28	14812.6	23.9639	70779.2	11.9242	2004.07	5.92777	29.4966	2106.43	0.295119	123.748	6877.62	10973	1.77413	136.705	3.93487	7.61517	134.077	22765.1	5222.43	1.61064	11.8919	0	1776.89	869.279
TCGA-UC-A7PG-01A-11R-A42U-13	TCGA-UC-A7PG	44	MX	N1	T3b	Stage IIIB	Cervical Squamous Cell Carcinoma	12.16	DECEASED	5	2	104865	4743.54	3704.87	26.2415	18.8316	31.7386	24.3722	234997	265.37	7.62978	3.96033	12461.5	3.9664	1683.51	9332.63	18.8044	58927.1	5.82627	1274.75	7.50977	91.2263	1358.37	0.105751	191.469	18758.2	2961.85	0.0844559	122.783	0.0769198	11.2486	117.273	44388.7	3255.4	1.98698	5.83755	0.118079	804.76	513.022
TCGA-UC-A7PG-06A-11R-A42U-13	TCGA-UC-A7PG	44	MX	N1	T3b	Stage IIIB	Cervical Squamous Cell Carcinoma	12.16	DECEASED	5	2	165351	3753.35	5836.39	11.0334	19.5549	12.2499	17.1197	198429	204.628	0.0492243	0.0488617	17041.5	7.36247	2137.99	14759.7	17.115	111356	11.0133	1135.42	1.28053	147.413	1122.03	8.23074	86.5566	20082.2	1849.31	0.0258987	126.731	0.0238722	13.4101	185.198	44136.9	8496.99	1.26457	20.7401	1.25725	1774.96	1542.2
TCGA-UC-A7PI-01A-11R-A42U-13	TCGA-UC-A7PI	44	MX	N0	T1b1	Stage IB1	Endometrioid Adenocarcinoma of Endocervix	69.45	LIVING	1	1	156868	2383.04	3379.43	6.10373	6.10402	14.5563	14.5574	100219	108.738	36.0651	25.2697	4150.04	0.0470153	5148.74	15860.7	12.1412	83747	8.51	1007.35	0.0443666	131.67	1053.25	1.23692	80.9843	17519.1	3531.64	0.0247472	78.5638	1.21259	8.49585	215.004	54959.4	18231.5	1.25214	24.1727	1.24523	1192.14	2183.56
TCGA-VS-A8EB-01A-11R-A36A-13	TCGA-VS-A8EB	41	M1	NX	T3b	Stage IIIB	Cervical Squamous Cell Carcinoma	10.02	DECEASED	4	2	297565	1231.32	1850.41	72.4904	78.3705	22.525	30.3624	117335	174.365	2.93251	4.89219	21472.2	17.6334	3839.93	36058.1	0	213049	5.87133	1048.14	3.91329	56.8092	1048.14	0	90.1148	17925.2	2488.11	0	91.0951	0.978121	0.973719	202.769	43308.9	4455.09	2.93784	24.4878	0	3978.05	516.229
TCGA-VS-A8EC-01A-11R-A36A-13	TCGA-VS-A8EC	55	M0	NX	T3b	Stage IIIB	Cervical Squamous Cell Carcinoma	46.48	LIVING	4	NA	78181.2	1945.88	2441.09	8.79553	8.79554	18.6527	12.0821	223612	106.294	3.3157	3.31535	1862.61	0.0217628	889.685	29367.3	6.60408	158975	3.3164	218.061	2.21852	257.439	243.261	7.55389	80.01	96688.5	450.334	0.0118284	84.3892	0.0109362	4.40999	2541.2	135116	12843	2.20367	36.1414	0.0154968	3969.45	2520.98
TCGA-VS-A8EG-01A-11R-A36A-13	TCGA-VS-A8EG	36	M0	NX	T1b1	Stage IB1	Cervical Squamous Cell Carcinoma	45.53	LIVING	5	1	321358	5307.24	5017.1	18.0854	39.3305	24.4577	19.147	432554	442.022	10.6369	5.33047	7965.11	2.1444	2277.42	14406.2	12.7716	79783.7	12.7648	2238.09	3.20481	130.721	2615.35	1.07284	241.238	35834.9	9684.57	0.0078467	156.226	2.11189	7.45324	347.495	106903	21307.5	4.24255	43.5521	0.0102433	2588.79	1886.3
TCGA-VS-A8EH-01A-11R-A36A-13	TCGA-VS-A8EH	56	M0	NX	T3b	Stage IIIB	Cervical Squamous Cell Carcinoma	32.39	LIVING	4	2	251666	3522.47	1914	77.9895	87.0727	57.1305	50.7726	134023	193.135	8.13956	8.14138	2976.64	23.5995	1330.09	14055.5	4.50435	85029.6	9.9507	793.328	0	182.252	839.569	0.889578	111.499	41510.2	1871.38	2.75112	72.5087	1.8268	2.69174	187.673	101189	9371.57	0.884421	19.9329	0	2812.56	1454.35
TCGA-VS-A8EI-01A-11R-A37P-13	TCGA-VS-A8EI	38	M0	NX	T3b	Stage IIB	Cervical Squamous Cell Carcinoma	23.95	LIVING	4	1	121586	5362.6	7200.33	22.0435	31.9736	21.2871	31.2136	519053	346.34	7.56903	2.978	14771	2.97713	2025.15	9798.06	6.78689	48118.8	9.08824	2168.53	2.98496	128.073	2166.23	0.714346	251.628	14230.4	5804.08	0	483.662	1.54211	14.4861	227.974	32948.9	2663.33	3.83166	14.4315	0	1980.17	375.077
TCGA-VS-A8EJ-01A-11R-A37P-13	TCGA-VS-A8EJ	60	M1	NX	T2b	Stage IIB	Cervical Squamous Cell Carcinoma	19.94	DECEASED	3	1	42533.3	1038.8	928.065	367.137	354.955	173.712	170.882	61896.4	22.502	7.49268	6.55387	3671.03	41.3512	8139.81	21590	6.54931	141805	14.0658	1618.74	2.7982	487.118	1706.95	0.927383	22.5024	72637.4	6796.88	3.79251	91.0099	3.79982	75.2462	520.858	195877	12747.3	0	50.703	0	3854.06	2669.82
TCGA-VS-A8EK-01A-12R-A37P-13	TCGA-VS-A8EK	65	M0	NX	T4	Stage IVA	Cervical Squamous Cell Carcinoma	27.23	DECEASED	6	NA	125125	1854.28	6181.14	18.542	19.8782	19.2166	19.2135	158703	244.464	5.23234	4.56563	6126.37	3.89417	519.919	14016.2	4.55617	69478.7	9.23572	555.211	1.89913	401.169	595.162	0	126.432	62537.9	1072.58	0	77.1453	0.619138	3.89584	226.369	123657	5357.35	0.580969	24.612	0.586681	3515.08	1647.4
TCGA-VS-A8EL-01A-11R-A37P-13	TCGA-VS-A8EL	38	M0	NX	T2b	Stage IIB	Cervical Squamous Cell Carcinoma	65.44	LIVING	3	1	73869	2920.75	3160.57	16.1322	17.5812	14.6744	11.7728	170960	93.1402	15.9849	11.6719	3413.59	0.101401	1850.74	11329.2	5.95753	38067	13.168	456.63	5.89049	113.464	410.11	0.0614283	53.9348	19136.1	231.277	0.0500223	96.0591	1.44254	7.37191	247.146	48029.7	3704.33	2.92944	7.40648	0.067826	1660.29	407.188
TCGA-VS-A8Q8-01A-11R-A37P-13	TCGA-VS-A8Q8	26	MX	N0	T1b	Stage IB	Cervical Squamous Cell Carcinoma	32.13	DECEASED	0	1	128937	2221.86	4962.13	15.7035	6.867	13.7399	23.559	325410	180.656	1.95815	0.976608	14346.4	1.95815	1996.04	18182.4	9.81251	74320.9	5.8855	1359.82	5.88789	71.6681	1487.46	1.96316	184.58	5845.76	4589.03	0	163.963	1.9669	7.85064	153.16	29824.8	5593.43	0	60.8858	0	2119.75	528.215
TCGA-VS-A8QA-01A-11R-A37P-13	TCGA-VS-A8QA	44	MX	N0	T1b1	Stage IB1	Cervical Squamous Cell Carcinoma	36.1	LIVING	2	1	90336.3	1448.36	3397.73	3.64629	3.64667	14.4108	12.0212	170786	98.1083	9.60355	11.9755	492.786	0.0443632	3752.88	23728.7	41.8618	97305	12.0004	2413.42	1.25194	382.529	3116.62	0.0283329	32.3538	35080.9	22713.3	0.0234286	105.288	0.0216068	7.22109	536.84	115628	6191.47	0.0335259	42.9961	0.0310174	7248.43	959.17
TCGA-VS-A8QC-01A-11R-A37P-13	TCGA-VS-A8QC	51	MX	NX	TX	Stage IVA	Cervical Squamous Cell Carcinoma	11.5	DECEASED	7	2	69556	4454.44	2520.41	59.6674	48.3529	25.7251	23.6684	292144	66.8759	4.12343	3.09482	5310.35	10.2924	1247.87	5017.16	3.09489	20709.5	10.2943	1766.35	5.14939	174.884	2101.71	0.00434955	117.283	25805.9	4966.75	1.03137	114.196	3.07165	5.15161	182.091	79220	4200.34	4.11165	5.15268	0.00473179	2518.35	523.635
TCGA-VS-A8QH-01A-11R-A37P-13	TCGA-VS-A8QH	76	MX	NX	TX	Stage IB1	Mucinous Adenocarcinoma of Endocervical Type	39.75	DECEASED	4	1	70714.7	6676.8	5414.72	21.066	23.2778	21.063	25.4894	270810	205.901	2.2465	1.13797	1619.69	0.0243531	1357.31	13841.8	1.13654	79917.8	7.77924	455.044	6.65653	210.326	427.367	1.12366	221.421	29407.4	244.695	0.013192	65.3495	0.0121933	14.3931	229.171	84363.9	9973.67	0.0186472	16.6281	0.0173046	1424.84	2355.79
TCGA-VS-A8QM-01A-11R-A37P-13	TCGA-VS-A8QM	47	M1	NX	TX	Stage IVB	Cervical Squamous Cell Carcinoma	31.24	DECEASED	4	2	385616	19475.7	13365.2	228.892	209.421	213.289	191.429	1.5754e+06	755.573	19.5087	5.92667	55733.4	52.8023	4264.52	3555.9	74.2551	25566.5	45.8669	4525.26	12.0255	50.8519	4787.37	2.25461	561.919	10087.4	15611	1.50132	780.192	2.32161	12.715	113.773	37532.4	3192.66	15.5073	17.9281	0	1326.31	449.294
TCGA-VS-A94W-01A-12R-A37P-13	TCGA-VS-A94W	39	MX	N1	T2b	Stage IIB	Cervical Squamous Cell Carcinoma	40.83	LIVING	2	1	138564	5383.85	3880.42	38.9212	19.8413	16.5257	29.7997	296794	165.76	1.60614	0.780182	6290.53	3.26298	2589.98	12107.1	14.8685	60828.8	46.54	1418.87	5.77209	263.625	1490.14	0	132.569	31372.5	2807.92	2.5339	347.354	0	8.25269	188.943	113162	3737.83	0.786979	17.3716	0.790769	4657.93	479.827
TCGA-VS-A94X-01A-11R-A38M-13	TCGA-VS-A94X	40	MX	NX	T2b	Stage IIB	Cervical Squamous Cell Carcinoma	16.62	DECEASED	3	1	92196.7	3703.51	1907.68	31.9794	27.4173	25.1338	27.4155	275084	328.501	48.8658	43.1737	20584.8	6.88142	2575.11	11759.6	0.0336054	72143.6	14.8534	753.06	5.72916	79.9001	853.462	0.0206811	123.255	25973.4	899.102	1.15077	76.4821	0.0158506	10.2891	92.4567	39036	3012.11	2.29871	14.8645	0.0225954	2004.64	552.248
TCGA-VS-A94Y-01A-11R-A38M-13	TCGA-VS-A94Y	47	MX	NX	T2b	Stage IIB	Cervical Squamous Cell Carcinoma	4.73	DECEASED	1	2	67858.8	3529.52	2452.73	57.5294	84.3909	40.2678	45.0626	257854	220.544	1.90528	5.74235	16008	21.1021	1437.31	19019.8	0	81239.6	18.2151	605.981	6.70666	156.292	622.281	0	211.903	31950.8	689.401	0	78.6144	0.955742	4.78263	196.559	85013.6	790.08	2.87446	86.3513	0	2517.94	95.8721
TCGA-VS-A94Z-01A-11R-A38M-13	TCGA-VS-A94Z	38	MX	NX	T2b	Stage IIB	Cervical Squamous Cell Carcinoma	33.34	LIVING	4	4	131884	3215.55	5679.58	20.566	37.6523	17.1444	18.2849	328712	143.682	1.18072	4.60047	2919.09	11.4224	1264.58	5299.93	2.32165	22994.4	8.02018	818.742	9.12255	58.1936	929.346	0.0205846	169.92	10982.9	2417.38	0.0170845	141.411	2.24545	5.73834	196.14	28000.1	4770.85	1.17103	29.6436	0.0224894	3233.73	348.96
TCGA-VS-A950-01A-11R-A42V-13	TCGA-VS-A950	42	MX	NX	T3a	Stage IIIA	Cervical Squamous Cell Carcinoma	40.11	LIVING	3	1	61318.2	4372.72	4099.06	19.8917	17.6851	15.4782	17.6845	214086	161.095	11.0486	12.145	10895.9	6.64704	2652.54	4219.36	1.13182	25588.5	6.65032	986.45	6.63396	109.252	1129.89	2.20529	142.358	28832.4	1845.99	0.0127524	64.0269	0.0117881	18.7416	264.808	35928.3	1769.86	3.30978	38.5973	1.12327	3138	363.043
TCGA-VS-A953-01A-11R-A38M-13	TCGA-VS-A953	63	MX	NX	T4	Stage IVA	Cervical Squamous Cell Carcinoma	15.67	DECEASED	11	1	55528.7	686.454	2151.52	9.76513	1.76146	0.14147	6.57078	96960	102.258	1.76995	1.76961	1232.27	3.36925	1102.99	12040	3.37116	58964.6	0.135474	418.337	6.46744	100.66	644.96	0.0779656	14.5442	38470.9	2349.45	0.063021	38.4949	0.0576426	3.36711	288.821	61285.3	3824.1	0.0945819	16.0859	0.0864491	3720.05	632.136
TCGA-VS-A954-01A-11R-A38M-13	TCGA-VS-A954	67	MX	NX	T3b	Stage IIIB	Cervical Squamous Cell Carcinoma	56.31	LIVING	10	1	85538.1	4398.79	5099.87	33.7631	29.8769	37.6211	42.7995	484187	125.753	2.68114	1.38195	16130.5	7.84525	1977.8	9607.51	15.6369	32095	22.0264	912.489	9.07438	90.7868	1003.21	1.33372	147.807	13744.5	1520.34	0.0342633	186.632	1.29765	15.5432	92.1042	46566.5	2646.59	1.3568	18.198	0.0458061	2112.56	270.965
TCGA-VS-A957-01A-11R-A42V-13	TCGA-VS-A957	64	MX	NX	T1b1	Stage IB1	Cervical Squamous Cell Carcinoma	55.45	LIVING	4	1	696747	1145.7	2610.91	5.8164	2.35176	4.66248	6.97098	73196.9	152.298	2.35386	3.50656	1098.39	0.0348781	2385.92	20494.7	1.19614	110038	16.1708	624.213	2.35085	118.855	789.194	2.3027	26.5846	14570.4	2567.08	2.27802	47.3514	1.15898	5.80904	163.857	36829.2	15749.4	0.0265216	46.0928	3.44134	4245.65	2085.85
TCGA-VS-A959-01A-11R-A42V-13	TCGA-VS-A959	76	MX	NX	T2b	Stage IIB	Cervical Squamous Cell Carcinoma	51.28	LIVING	11	1	75176	2854.38	4006.14	16.0415	11.4718	14.8974	17.1821	189251	61.744	11.4452	4.61071	5987.52	4.61209	3765.01	9367.45	6.90106	39524.2	18.2927	1662.57	0.0306262	49.1775	1835.11	0.0209228	136.007	7813.48	5115.67	3.35849	41.1811	1.14785	6.89008	175.991	20162.1	3488.55	3.42536	18.308	0.022861	2161.91	340.553
TCGA-VS-A9U5-01A-11R-A42V-13	TCGA-VS-A9U5	57	MX	NX	T2b	Stage IIB	Cervical Squamous Cell Carcinoma	50.43	LIVING	3	1	118774	2799.75	3790.57	2.60016	3.86581	3.86655	2.601	150930	121.213	0.0590248	1.33831	9596.99	0.0591738	627.425	12964.6	3.86712	69652.4	6.38796	701.893	2.59716	324.23	710.731	1.29693	1441.81	68299.2	1909.87	0.030684	204.475	1.26544	11.3898	381.119	139710	7488.97	1.31691	24.0049	0.0408891	1673.8	859.628
TCGA-VS-A9U6-01A-11R-A42V-13	TCGA-VS-A9U6	52	M1	NX	T4	Stage IVB	Cervical Squamous Cell Carcinoma	43.36	LIVING	2	1	61718.1	2246.48	3528.6	18.4425	29.8907	21.087	26.3695	146905	111.734	11.4236	9.66063	12536.7	7.00931	2614.33	11819.5	0.847409	52641.4	10.5311	1096.39	3.48873	88.8485	1191.43	0	131.966	16200.8	2019.45	0	38.6793	0	5.2467	177.732	33946.8	14738.4	2.63024	55.5069	0	1766.05	2166.51
TCGA-VS-A9U7-01A-11R-A42V-13	TCGA-VS-A9U7	30	M0	N1	T1b	Stage IB1	Cervical Squamous Cell Carcinoma	48.36	LIVING	3	1	102118	1628.2	3758.24	6.85877	5.19248	8.52384	16.8262	144259	131.442	1.85653	3.51854	3558.83	0.146599	1548.33	6319.2	3.5257	22522.6	3.52734	7097.99	0.136323	60.0551	9535.49	4.66329	119.893	6239.44	59235	0.0687878	116.535	0.0628443	5.16895	173.051	20470.6	7454.87	0.103957	65.9712	0.0948457	1940.7	660.314
TCGA-VS-A9UA-01A-11R-A42V-13	TCGA-VS-A9UA	60	MX	NX	T3	Stage IIIA	Cervical Squamous Cell Carcinoma	28.48	LIVING	2	1	88328.1	1221.57	3416.14	6.09329	9.71216	2.4718	1.26214	109625	71.1992	7.28445	4.88019	1866.68	2.47384	3499.3	13792.2	3.68036	91927.3	6.08996	233.996	7.25599	114.585	221.937	0.0296828	57.9452	25165.6	253.282	2.36797	37.447	0.0226164	6.08207	218.27	55563.3	9867.27	0.0351471	45.7479	2.41867	2054.75	1185.32
TCGA-VS-A9UD-01A-11R-A42V-13	TCGA-VS-A9UD	73	MX	NX	T3a	Stage IIIA	Cervical Squamous Cell Carcinoma	24.28	LIVING	14	1	169062	497.466	4296.13	0.0825762	0.0823921	2.78988	1.43906	82310.5	99.5415	5.47147	1.44423	551.225	0.0773459	2180.38	32963.8	0.0817493	64888	32.1582	465.21	4.11388	216.349	693.724	0.04789	76.7249	43795.9	3125.41	0.0392398	92.837	0.0360673	0.0767464	205.7	88838	10124.6	0.0572286	28.2309	12.7602	1715.28	672.18
TCGA-VS-A9UH-01A-11R-A42V-13	TCGA-VS-A9UH	53	MX	NX	T4	Stage IVA	Cervical Squamous Cell Carcinoma	46.88	LIVING	3	1	72321.9	2109.65	3861.39	21.0281	17.5326	15.2014	11.7074	232458	236.558	4.70963	15.1463	8387.15	7.03467	1592.14	7861.48	2.37969	37704.7	18.6588	502.393	19.7037	58.3243	491.904	0.0241286	208.642	14311.5	798.435	1.17629	93.283	1.17078	17.4657	108.438	25803.6	5250.71	1.20148	19.8395	2.33854	969.763	462.758
TCGA-VS-A9UI-01A-11R-A42V-13	TCGA-VS-A9UI	76	MX	NX	T2b	Stage IIB	Cervical Squamous Cell Carcinoma	45.07	DECEASED	5	1	77814.9	3488.41	4886.02	31.7518	58.0682	58.0391	71.2071	173125	129.381	0.0717688	0.0712089	8109.16	15.8399	2022.05	14931.2	9.33919	58736.6	22.4273	1647.2	0.0676501	121.467	2002.23	2.61263	80.6059	24386.7	7542.89	0.0367404	149.179	0.0337877	5.36583	170.313	53713.4	7232.73	1.38478	14.5925	1.37319	1131.19	517.459
TCGA-VS-A9UJ-01A-11R-A42V-13	TCGA-VS-A9UJ	55	MX	NX	T2b	Stage IIB	Cervical Squamous Cell Carcinoma	1.71	DECEASED	0	1	27484.9	3363.25	2865.87	26.8568	5.96685	13.9249	20.8883	161780	62.6677	9.94658	6.96202	38447.1	1.98791	3936.22	9054.21	0	59629.3	19.8948	5071.24	1.98798	276.543	5133.91	0	123.348	71765.2	825.641	0.994233	64.6572	0.994394	3.97746	423.766	146436	20086	1.9887	25.8632	0	1149.93	3247.86
TCGA-VS-A9UL-01A-11R-A42V-13	TCGA-VS-A9UL	79	MX	NX	T3b	Stage IIIB	Cervical Squamous Cell Carcinoma	14.52	DECEASED	5	1	94904.4	393.071	1317.99	0.00314723	2.02984	3.04308	1.01659	27983.7	11.1477	11.1455	10.1324	11467.8	0.00298443	2838.59	9560.24	5.06939	48498.2	15.1978	2316.87	1.01679	420.406	2328.01	0.00198533	8.10823	95393.7	2451.61	0.00166271	588.569	0.00154074	77.967	578.446	178443	10741.5	1.01607	26.3401	4.04911	2908.49	1406.12
TCGA-VS-A9UM-01A-11R-A42V-13	TCGA-VS-A9UM	39	MX	NX	T3b	Stage IVB	Cervical Squamous Cell Carcinoma	27.23	DECEASED	5	1	62102.1	3143.78	4505.8	34.1953	10.1471	44.3792	38.8246	171933	334.772	1.82657	6.45402	6822.02	5.52682	2453.08	9637.59	0.904156	60076.2	8.30141	5487.85	0	96.1479	6950.66	0	214.513	16949.7	21000.6	0	119.265	0	2.75108	225.609	31441.7	11053.2	0	49.9651	0	1601.47	1537.7
TCGA-VS-A9UO-01A-11R-A42V-13	TCGA-VS-A9UO	43	MX	N0	T2b	Stage IIB	Mucinous Adenocarcinoma of Endocervical Type	47.83	LIVING	1	1	407720	2040.77	3038.44	6.62722	9.84896	11.4551	14.67	87040.1	103.111	19.2329	16.0527	3567.99	0.1351	3474.42	24180.7	3.4019	117643	3.40395	254.463	0.125841	133.627	272.164	1.65944	80.647	9493.38	238.347	0.0641855	194.717	1.57712	3.39747	111.203	44068.9	14668.4	0.096465	30.5537	1.68965	3768.79	1084.67
TCGA-VS-A9UP-01A-11R-A42V-13	TCGA-VS-A9UP	43	MX	NX	T2a	Stage IIA	Mucinous Adenocarcinoma of Endocervical Type	47.44	LIVING	4	2	65143.6	4138.54	2451.17	10.2035	4.51214	9.16841	6.5795	146081	66.1582	13.9591	11.345	4645.02	2.95839	3263.9	3977.95	18.5164	17591.8	5.03069	1306.08	0.383879	95.715	1387.9	5.55578	186.388	21713.9	3589.01	1.57221	102.436	0	12.3922	363.704	30877.9	7250.74	1.4541	16.9949	4.28991	1644.8	1599.96
TCGA-VS-A9UQ-01A-21R-A42V-13	TCGA-VS-A9UQ	32	MX	N0	T1b	Stage IB	Mucinous Adenocarcinoma of Endocervical Type	41.49	LIVING	4	1	80457.7	8638.05	5117.49	26.4741	30.2922	58.1281	59.1949	380362	244.39	36.7572	33.4936	56103	7.48772	4742.52	4049.11	28.6896	21551	20.0709	3512.57	8.11638	65.5512	3694.92	1.00605	516.526	14590.2	24738.9	0.458178	274.774	1.06548	19.0758	151.89	33463.1	15903	2.10703	26.5802	0	1524.07	1771.84
TCGA-VS-A9UR-01A-11R-A42V-13	TCGA-VS-A9UR	53	MX	NX	T2a	Stage IIA	Mucinous Adenocarcinoma of Endocervical Type	26.05	LIVING	5	1	43667.4	1853.57	3146.68	16.2442	8.06138	18.1418	15.6176	103376	54.6313	45.7681	27.8998	5545.23	2.40252	4608.53	7901.09	6.17423	46398.9	23.302	2896.37	0	159.191	3543.87	0	153.46	28186.6	13736.7	5.47782	114.443	0.574478	10.0099	166.679	59075.8	15368.3	0	31.4827	3.18292	1932.92	2902.99
TCGA-VS-A9UU-01A-11R-A42V-13	TCGA-VS-A9UU	42	MX	NX	T2b	Stage IIB	Cervical Squamous Cell Carcinoma	14.52	LIVING	7	2	82444.6	4745	4554.36	16.2686	3.06853	14.7984	13.3372	207599	130.512	0.103743	1.60144	14224.6	0.104035	1789.89	7028.78	1.59648	25099.6	13.2778	2181.17	3.05534	96.8394	2615.04	0.0628757	151.072	11395.6	15435	1.47037	158.354	0.046914	4.52928	171.581	28547.3	4296.48	1.55391	8.93157	4.27492	1942.3	533.684
TCGA-VS-A9UV-01A-11R-A42V-13	TCGA-VS-A9UV	74	MX	NX	T4	Stage IVA	Cervical Squamous Cell Carcinoma	3.42	DECEASED	5	1	198776	3510.66	4048.55	2.61502	6.42803	7.6976	8.96655	204073	462.764	94.2097	70.3351	3155.43	0.0606163	2135.33	13995.4	8.96571	63934.1	6.42216	3251.7	0.0570853	287.871	3858.14	0.0381202	148.496	62783.3	13637.5	0.0313768	107.901	2.45603	11.4483	248.674	92700.1	9180.56	2.56175	15.2848	3.75793	3365.91	959.186
TCGA-VS-A9UZ-01A-11R-A42V-13	TCGA-VS-A9UZ	61	MX	N0	T1b	Stage IB1	Mucinous Adenocarcinoma of Endocervical Type	67.15	LIVING	4	1	434508	12860.6	7735.85	98.7422	107.902	154.87	176.678	620418	217.093	2.34249	4.63691	41440	16.0826	7894.3	9200.63	129.616	52353.6	27.5456	3504.89	4.62767	118.346	4011.5	0.0217866	328.522	15338.6	12882.4	1.15895	318.152	0.0166858	11.504	236.655	37449.3	8475.74	3.44331	13.8215	0.0238101	1623.26	1131.55
TCGA-VS-A9V0-01A-11R-A42V-13	TCGA-VS-A9V0	58	MX	NX	T1b	Stage IB	Mucinous Adenocarcinoma of Endocervical Type	18.82	LIVING	7	4	92270.4	6390.05	3356.32	47.261	20.5546	28.7711	29.7987	234079	145.884	3.0903	1.0352	2565.27	4.11748	2233.44	12181.2	28.7701	69550.8	31.8395	363.687	12.323	342.084	343.14	0.00413949	147.942	62999.5	305.127	0.00346315	75.0034	0.00320782	15.4093	573.232	93549.5	9981.62	1.0336	52.3804	1.03283	2559.1	1038.64
TCGA-VS-A9V1-01A-11R-A42V-13	TCGA-VS-A9V1	46	MX	NX	T3b	Stage IVB	Mucinous Adenocarcinoma of Endocervical Type	5.16	DECEASED	4	2	60010.7	4491.02	4403.85	34.8212	16.0032	20.0406	27.4343	201424	59.6243	22.2251	11.374	5060.01	9.32864	3476.54	14564.4	0.583251	79647.4	7.28728	500.47	4.62442	101.26	567.572	0.600609	188.515	17399.3	1231.2	0.617758	95.8747	0.625392	7.30508	351.689	25856.7	13709.6	1.26969	30.8818	0	2125.74	1860.85
TCGA-VS-A9V2-01A-11R-A42V-13	TCGA-VS-A9V2	29	MX	N0	T1b	Stage IB1	Cervical Squamous Cell Carcinoma	18.23	LIVING	2	1	165379	5264.06	6801.24	42.4619	39.8084	37.1491	51.6905	391500	144.478	4.07128	6.70385	47291	8.02622	1813.05	4797.6	9.37897	21903	17.26	1995.89	11.8774	78.2725	2169.51	1.36531	318.008	13594.8	12095.8	0.0373017	329.848	0.0342998	0.0725991	67.6912	34330.1	8092.17	1.39116	14.6534	0.0500044	1463.18	1065.53
TCGA-VS-A9V3-01A-11R-A42V-13	TCGA-VS-A9V3	62	MX	NX	T4	Stage IVB	Cervical Squamous Cell Carcinoma	17.74	LIVING	0	1	761807	1722.89	4580.36	50.4384	10.2892	27.0136	25.354	102022	278.429	3.55809	1.87686	6150.45	10.1933	3535.97	21083.1	1.87125	83339.5	20.1668	5417.57	1.86909	87.4629	6816.05	1.72828	107.638	12604.6	24452.4	0.0701444	121.017	0.0640663	6.87766	178.081	43505.2	5409.93	3.35657	20.2489	0.096833	1141.91	529.065
TCGA-VS-A9V4-01A-12R-A42V-13	TCGA-VS-A9V4	63	MX	NX	T4	Stage IVA	Mucinous Adenocarcinoma of Endocervical Type	4.34	DECEASED	3	4	70640.9	3543.9	4571.91	3.06168	8.31249	8.31147	3.06592	134567	55.1524	5.63302	0.333122	2072.96	0.338902	875.307	3530.95	0.371674	17650.2	13.309	107.225	0.306676	138.115	115.034	2.53295	153.915	41464.7	112.384	0.132421	26.5498	0.119523	15.5784	182.486	55857.7	5022.68	0.216053	26.1129	0.193078	880.493	1673.64
TCGA-WL-A834-01A-11R-A358-13	TCGA-WL-A834	57	NA	N1	T1b1	NA	Cervical Squamous Cell Carcinoma	25.99	LIVING	3	4	277921	9302.09	3502.89	72.6456	96.8301	33.042	37.4439	269991	104.599	2.23214	1.12992	7352.55	15.4137	795.94	5484.41	14.3406	33552.5	5.53453	772.82	5.52263	191.535	686.956	3.27993	143.13	79948.5	1385.99	0.0124501	132.117	0.0115094	23.0844	125.521	165850	6856.05	8.7213	12.1358	0.0163204	1584.13	1062.31
TCGA-XS-A8TJ-01A-11R-A36A-13	TCGA-XS-A8TJ	41	M0	N1	T1b1	Stage IB1	Cervical Squamous Cell Carcinoma	29.24	LIVING	2	5	147061	12704.3	9468.86	94.4876	62.1832	80.0894	90.0979	592966	255.997	3.75016	3.75235	53717.2	8.78485	3036.3	10612.4	33.245	51164.4	25.0198	4402.95	7.16785	98.1435	4728.14	1.62986	553.686	13027	22050.4	0.473555	864.116	0	18.378	207.521	35254.6	12246.3	6.31558	17.6752	0	2257.64	2947.43
TCGA-ZJ-A8QO-01A-11R-A37P-13	TCGA-ZJ-A8QO	73	NA	NA	NA	NA	Cervical Squamous Cell Carcinoma	0	LIVING	NA	NA	58358	2571.07	5154.52	6.83738	11.3683	7.97043	13.6325	217159	64.5964	2.30528	2.3051	4531.63	0.0301209	2229.01	7094.72	1.16916	33148.2	21.5186	2090.81	3.43213	297.807	2411.34	0.019504	128.016	52109.3	3721.81	0.016196	91.7751	1.13773	13.5964	322.773	162660	3050.17	1.16181	10.2311	8.90344	4035.46	463.276
TCGA-ZJ-A8QR-01A-11R-A37P-13	TCGA-ZJ-A8QR	38	MX	NX	TX	Stage I	Cervical Squamous Cell Carcinoma	19.12	DECEASED	NA	2	76103.7	3440.11	4595.79	35.7946	26.0958	53.4645	34.1551	347047	171.821	1.80244	1.80206	2965.17	6.64378	1940.57	19582.5	5.05608	69953.1	6.66316	494.632	1.79558	149.165	536.78	1.67118	63.4179	25302.1	695.639	3.0177	86.0807	1.58701	5.03365	214.035	70499.5	5939.77	3.24881	43.5783	0.0896267	1797.89	411.937
TCGA-ZJ-AAX4-01A-11R-A42V-13	TCGA-ZJ-AAX4	85	M0	N0	T2	Stage II	Cervical Squamous Cell Carcinoma	0.69	LIVING	3	4	80508.7	1771.1	4368.85	6.39351	6.39385	7.657	8.91952	114936	248.594	3.86452	2.6031	9285.6	0.0591856	1235.87	8797.05	3.86729	55273.9	15.1852	2019.71	2.59728	267.502	2370.62	0.0372707	125.031	89159.1	5626.15	0.0306897	116.185	1.26549	17.6435	228.491	147750	9762.67	2.5487	13.9486	0.0408969	1882.14	1725.49
TCGA-ZJ-AAX8-01A-11R-A42V-13	TCGA-ZJ-AAX8	58	M0	N1	T3b	Stage IIIB	Cervical Squamous Cell Carcinoma	0	LIVING	NA	NA	76857.6	4240.52	6640.43	52.3031	19.777	65.1905	76.5756	322722	150.249	3.45266	1.81718	45084.5	6.69302	2792.13	7061.98	1.8116	34120.7	9.95096	2344.69	3.42684	72.0098	2747.97	1.68279	287.307	14759	14763.5	0.0662202	163.33	0.0605297	14.6958	135.668	23190.8	9927.38	3.27071	37.4426	1.71447	1915.36	1699.55
TCGA-ZJ-AAXA-01A-11R-A42V-13	TCGA-ZJ-AAXA	64	MX	N0	T1b	Stage IB1	Cervical Squamous Cell Carcinoma	1.41	LIVING	4	3	96007	8360.62	3346.56	49.1251	58.7631	72.2591	77.0752	400725	216.753	5.76993	6.73446	19058.2	9.62615	2109.66	6397.38	47.2044	32908.8	17.3362	1777.31	3.8442	72.2391	1885.21	0.956879	271.658	23939.4	8137.13	1.93071	122.334	1.93289	9.62704	312.12	37759.1	7898.23	0.95472	30.8277	0	1969.98	1054.83
TCGA-ZJ-AAXI-01A-11R-A42V-13	TCGA-ZJ-AAXI	67	M0	NX	T2b	Stage IIB	Cervical Squamous Cell Carcinoma	0	LIVING	NA	NA	168691	4146.63	3157.06	86.6938	53.8517	66.0274	72.2278	184627	105.772	4.44429	2.38028	10839.2	28.4989	2983.03	10153.8	35.2965	28679.2	4.46139	1817.65	10.2911	118.145	1931.53	3.8225	83.121	15894.4	6533.34	1.97732	549.297	0.0906427	6.47277	126.536	44780.3	9116.65	2.20855	12.6929	0.141462	1720.43	654.375
TCGA-ZJ-AAXJ-01A-11R-A42V-13	TCGA-ZJ-AAXJ	43	MX	N0	T2b	Stage IIB	Cervical Squamous Cell Carcinoma	0	LIVING	NA	NA	82263.3	2995.97	2582.32	2.44714	9.62624	28.7321	34.7038	165097	75.3672	13.1657	11.9709	5375.01	0.0442611	1802.85	10680.6	32.3042	55545.2	4.84153	890.7	3.63579	261.739	945.694	0.0282705	143.5	46882.6	1713.21	0.0233776	78.9566	1.2005	29.767	126.77	106928	5587.79	1.23744	31.0734	2.39822	1941.51	547.586
TCGA-ZJ-AAXN-01A-11R-A42V-13	TCGA-ZJ-AAXN	34	M0	N1	T1b2	Stage IB2	Cervical Squamous Cell Carcinoma	0	LIVING	1	2	80150.3	1552.7	2494.67	13.3637	10.7904	43.8512	36.2929	158766	448.673	5.56802	3.02295	42796.3	0.333133	3884.13	11197.4	0.365047	59539.1	0.344917	705.787	12.5817	246.608	736.683	0.167998	144.475	36017	530.744	0.130808	51.9727	0.118101	3.02473	80.2735	87715.4	2729.04	4.85604	13.2592	0.19046	885.964	255.342
TCGA-ZJ-AAXU-01A-11R-A42V-13	TCGA-ZJ-AAXU	51	M0	N0	T2b	Stage IIB	Cervical Squamous Cell Carcinoma	0.16	LIVING	0	2	61779	2374.84	5877.54	5.69267	1.50088	8.4812	11.2663	184806	111.49	1.50708	1.50703	13788.8	2.90365	1246.66	28194	7.08795	96796.4	11.2297	1249.43	0.08258	69.7452	1497.34	0.053984	172.767	8487.83	10677.1	0.0441094	79.4972	0.0405019	5.67502	153.286	20743	3755.09	4.13502	20.9457	1.45487	1817.66	367.817
TCGA-ZJ-AB0H-01A-11R-A42V-13	TCGA-ZJ-AB0H	48	M0	N1	T3b	Stage IIIB	Cervical Squamous Cell Carcinoma	0	LIVING	NA	NA	68950	4428.63	3964.82	9.18872	9.1887	18.2718	27.3509	280968	91.0025	7.86239	20.709	13363.7	0.0673572	1195.24	8501.22	0.0710925	29361.9	15.6289	1656.37	3.96933	122.152	1916.18	0.0420931	116.993	18062.5	4771.59	2.5239	131.256	2.50393	10.4353	136.472	39729.8	7623.03	0.0501548	20.8268	0.0462463	1477.12	984.724
TCGA-ZJ-AB0I-01A-11R-A42V-13	TCGA-ZJ-AB0I	25	MX	N1	T2b	Stage IIB	Cervical Squamous Cell Carcinoma	0	LIVING	4	4	79452.1	3740.3	1879.26	43.6222	14.5954	32.7281	33.9417	227343	117.482	3.69523	3.69424	7496.3	2.48534	3099.72	6910.23	1.26918	38926.9	21.7918	822.213	4.88726	107.8	904.55	0.0303637	93.2939	20202.7	2501.63	2.37649	60.6052	1.21557	6.10823	128.399	61711.1	6761.29	0.0359657	121.821	3.59995	2540.32	883.929
TCGA-ZX-AA5X-01A-11R-A42V-13	TCGA-ZX-AA5X	64	MX	NX	TX	Stage IIIB	Cervical Squamous Cell Carcinoma	3.91	LIVING	2	1	183081	17482.3	10343.4	261.805	220.305	323.859	367.899	1.12022e+06	857.611	3.3379	10.1318	34411	83.3679	2733.03	3169.61	84.7064	16999	22.003	3102	13.5791	43.1051	3579.23	4.30134	838.788	7317.4	10633.5	3.46824	539.181	0	44.1975	159.892	20352.3	4039.45	9.46033	27.9209	0	880.79	510.184
[truncated: 40 more columns]
